# Supplementary material for: The Canadian collaborative project on genetic susceptibility to multiple sclerosis cohort population structure and disease etiology
Source: Front Neurol. 2025 Mar 5;16:1509371. doi: 10.3389/fneur.2025.1509371 (PMC11919664; doi:10.3389/fneur.2025.1509371)
Supplement: Supplementary file 1 [file Table_1.xlsx]

## Sheet: MS_phenotype_table
Table S1. Demographic and clinical data of the cohort.
Sample_ID	Description	Province	Ethnic_group	Sex	Age_at_initial_collection	Age_at_onset	Diagnosis	Disease_course_code	First_symptom	EDSS	local_ARMSS	global_ARMSS	Proband_status	Affection
1	Prince George	British Columbia	Europe	F	61	42	MS	C	M	3	3.41	5.37	proband	affected
2				M	53								not proband	unaffected, blood-related
3				M	51								not proband	unaffected, blood-related
4				M	47								not proband	unaffected, blood-related
5				F	50		MS						not proband	affected
6				M	58								not proband	unaffected, blood-related
7	Prince George	British Columbia	Mixed/Unknown	F	35	20	MS	A	G	3	4.68	7.87	proband	affected
8				F	50								not proband	unaffected, blood-related
9				M	49								not proband	unaffected, blood-related
10				F	48		MS						not proband	affected
11				F	46								not proband	unaffected, blood-related
12	Vancouver	British Columbia	Mixed/Unknown	F	42	30	MS	A	G	6.5	7.72	9.51	proband	affected
13				F	72								not proband	unaffected, blood-related
14				F	44								not proband	unaffected, blood-related
15	Vancouver	British Columbia	Europe	F	42	39	MS	A	G	6	6.88	8.47	proband	affected
16				F	66								not proband	unaffected, blood-related
17				F	54								not proband	unaffected, blood-related
18				M	33								not proband	unaffected, blood-related
19	Prince George	British Columbia	Mixed/Unknown	M	34	28	MS	A	G	2	3.08	5.84	proband	affected
20				M	28								not proband	unaffected, blood-related
21				F	33								not proband	unaffected, blood-related
22				F	51		MS						not proband	affected
23				F									not proband	unaffected, blood-related
24				M									not proband	unaffected, blood-related
25				M	53								not proband	unaffected, married-in
26	Vancouver	British Columbia	Europe	M	34		MS						proband	affected
27				F			MS						not proband	affected
28				M									not proband	unaffected, married-in
29				F									not proband	unaffected, blood-related
30				M									not proband	unaffected, blood-related
31	Vancouver	British Columbia	N Europe	F	44		MS						proband	affected
32				F	46								not proband	unaffected, blood-related
33				F	45	18	MS						not proband	affected
34				M	37								not proband	unaffected, blood-related
35				M	70								not proband	unaffected, blood-related
36				F	64								not proband	unaffected, blood-related
37	Prince George	British Columbia	Mixed/Unknown	F	51		MS						proband	affected
38				F	43								not proband	unaffected, blood-related
39				F	72								not proband	unaffected, blood-related
40				F	52								not proband	unaffected, blood-related
41				F	45		MS						not proband	affected
42				M	51								not proband	unaffected, blood-related
43				M	81								not proband	unaffected, blood-related
44				M	74								not proband	unaffected, blood-related
45				F	72								not proband	unaffected, blood-related
46	Prince George	British Columbia		F			MS						proband	affected
47				F									not proband	unaffected, blood-related
48				F		49	MS						not proband	affected
49				F									not proband	unaffected, blood-related
50				F									not proband	unaffected, blood-related
51				F									not proband	unaffected, blood-related
52				F			MS						not proband	affected
53				M									not proband	unaffected, blood-related
54				F									not proband	unaffected, blood-related
55	Prince George	British Columbia	W Europe	M	42		MS						proband	affected
56				M	41								not proband	unaffected, blood-related
57				F	72								not proband	unaffected, blood-related
58				M	70								not proband	unaffected, blood-related
59				M	70								not proband	unaffected, blood-related
60				F	66								not proband	unaffected, blood-related
61				F	62								not proband	unaffected, blood-related
62				M	57								not proband	unaffected, blood-related
63				F	56	31	MS						not proband	affected
64				M	54								not proband	unaffected, blood-related
65				F	51								not proband	unaffected, blood-related
66				M	63								not proband	unaffected, blood-related
67				F	62		MS						not proband	affected
68	Prince George	British Columbia	Mixed/Unknown	M	52		MS						proband	affected
69				F	54								not proband	unaffected, blood-related
70				F	45								not proband	unaffected, blood-related
71				F	50								not proband	unaffected, blood-related
72				F	48								not proband	unaffected, blood-related
73				F	43	22	MS						not proband	affected
74				M	39								not proband	unaffected, blood-related
75				M	75								not proband	unaffected, blood-related
76				F	70								not proband	unaffected, blood-related
77	Prince George	British Columbia	Mixed/Unknown	F	33	15	MS	F	G	4	5.24	NA	proband	affected
78				F	52								not proband	unaffected, blood-related
79				M	57								not proband	unaffected, blood-related
80				M	53	23	MS						not proband	affected
81				F	55								not proband	unaffected, blood-related
82				F	29								not proband	unaffected, blood-related
83	Calgary	Alberta	Mixed/Unknown	F	54	43	MS	AJ	A_J_N_O	6	6.49	8.06	proband	affected
84				F	41								not proband	unaffected, blood-related
85				F	58	33	MS	C					not proband	affected
86				M	56	15	MS	A					not proband	affected
87				M	64								not proband	unaffected, blood-related
88				F	63								not proband	unaffected, blood-related
89	Montreal	Quebec	Europe	F	55	29	MS	A	B1				proband	affected
90				F	48								not proband	unaffected, blood-related
91				M	46								not proband	unaffected, blood-related
92				M	69								not proband	unaffected, blood-related
93				F	69								not proband	unaffected, married-in
94				F	57	20	MS	A					not proband	affected
95	Montreal	Quebec	W Europe	F	49	18	MS	D	F_G_O_I	2	3.14	6.71	proband	affected
96				F	44								not proband	unaffected, blood-related
97				M	45	19	MS	A					not proband	affected
98				M	42								not proband	unaffected, blood-related
99				F	65								not proband	unaffected, blood-related
100				M	65								not proband	unaffected, blood-related
101				M	64								not proband	unaffected, blood-related
102				F	62	23	MS						not proband	affected
103				F	60								not proband	unaffected, blood-related
104				F	77								not proband	unaffected, blood-related
105				F	73	65	MS	C					not proband	affected
106	Sample label	0	Europe	M	69	44	MS	B	B2	9	9.93	9.94	proband	affected
107				F	68								not proband	unaffected, blood-related
108				F	38								not proband	unaffected, blood-related
109				F	41								not proband	unaffected, blood-related
110	Montreal	Quebec	W Europe	F	34	22	MS	A	O	0	0.45	1.33	proband	affected
111				F	62	55	MS						not proband	affected
112				F	62								not proband	unaffected, blood-related
113				M	63								not proband	unaffected, married-in
114				F									not proband	unaffected, blood-related
115				F		33	Possible MS	A					not proband	affected
116				M									not proband	unaffected, married-in
117				F		27	MS	A					not proband	affected
118				M									not proband	unaffected, blood-related
119				F									not proband	unaffected, blood-related
120				F									not proband	unaffected, blood-related
121				F									not proband	unaffected, blood-related
122				M									not proband	unaffected, blood-related
123				M									not proband	unaffected, blood-related
124				M		25	MS	FI					not proband	affected
125				M									not proband	unaffected, blood-related
126				F									not proband	unaffected, blood-related
127	Montreal	Quebec		F		47	MS	A					proband	affected
128				M	72								not proband	unaffected, blood-related
129				M	64								not proband	unaffected, blood-related
130				F	79	46	MS						not proband	affected
131	Montreal	Quebec	Europe	M	50	19	MS	A	G_I				proband	affected
132				F	67								not proband	unaffected, married-in
133				M	76								not proband	unaffected, blood-related
134				F	77		MS						not proband	affected
135				F	61								not proband	unaffected, blood-related
136				F	59								not proband	unaffected, blood-related
137				F	54								not proband	unaffected, blood-related
138	Montreal	Quebec	Europe	F	52	44	MS	C	C	4	4.78	6.39	proband	affected
139				F	63								not proband	unaffected, blood-related
140				F	45								not proband	unaffected, blood-related
141				F	52								not proband	unaffected, blood-related
142				M	49								not proband	unaffected, blood-related
143				M	39	39	MS						not proband	affected
144				M									not proband	unaffected, blood-related
145				M									not proband	unaffected, blood-related
146				M									not proband	unaffected, blood-related
147				F									not proband	unaffected, married-in
148				F		25	MS	A					not proband	affected
149	Sample label	0		M		31	MS	FI					proband	affected
150				M									not proband	unaffected, blood-related
151				F		21	MS	A					not proband	affected
152				M									not proband	unaffected, blood-related
153				F									not proband	unaffected, blood-related
154				M	28								not proband	unaffected, blood-related
155				M	33								not proband	unaffected, blood-related
156				M									not proband	unaffected, blood-related
157				M	44								not proband	unaffected, blood-related
158				F	43								not proband	unaffected, blood-related
159				F	41								not proband	unaffected, blood-related
160				M	41								not proband	unaffected, blood-related
161	Sample label	0	W Europe	F	39	31	MS	B	B2	6	6.9	9.12	proband	affected
162				F	37	26	MS	A					not proband	affected
163				F	35								not proband	unaffected, blood-related
164				F	81								not proband	unaffected, married-in
165				M	63								not proband	unaffected, blood-related
166				F	50								not proband	unaffected, blood-related
167				F	49	25	MS	A					not proband	affected
168				F	46		MS						not proband	affected
169				F	45								not proband	unaffected, blood-related
170				M	43								not proband	unaffected, blood-related
171	Sample label	0	W Europe	F	41	21	MS	A	G_I	6	7.02	9.51	proband	affected
172				F	79								not proband	unaffected, blood-related
173				F	51	47	MS	A					not proband	affected
174				F	48								not proband	unaffected, blood-related
175				M	48								not proband	unaffected, blood-related
176	Sample label	0	W Europe	F	43	37	MS	A	N	3.5	5.16	7.01	proband	affected
177				F	68								not proband	unaffected, blood-related
178				M	66								not proband	unaffected, blood-related
179				F	41	27	MS	C					not proband	affected
180				F	40								not proband	unaffected, blood-related
181	Sample label	0	Europe	F	36	25	MS	B	G	6	7.49	9.45	proband	affected
182				F	35	34	MS	A					not proband	affected
183				M	38								not proband	unaffected, blood-related
184				M	33								not proband	unaffected, blood-related
185	Montreal	Quebec	W Europe	F	41	24	MS	D	G_I	1	1.47	3.28	proband	affected
186				F	39	29	MS						not proband	affected
187				F	35	23	MS						not proband	affected
188				F									not proband	unaffected, blood-related
189	Sample label	0	W Europe	F	38	25	MS	A	O	2	3.33	6.09	proband	affected
190				M	33	29	MS	A					not proband	affected
191				F	47								not proband	unaffected, blood-related
192	Montreal	Quebec	W Europe	M	46	27	MS	B	B1	3	4.75	7.78	proband	affected
193				F	42		MS						not proband	affected
194				F	72								not proband	unaffected, blood-related
195				M	48	30	MS						not proband	affected
196				M	41								not proband	unaffected, blood-related
197				M	52								not proband	unaffected, blood-related
198				F	47								not proband	unaffected, blood-related
199	Montreal	Quebec	W Europe	F	43	25	MS	D	G	2	3.33	6.09	proband	affected
200				M	67								not proband	unaffected, blood-related
201				M	64	37	MS	A					not proband	affected
202				F	62	26	MS	B					not proband	affected
203				F	59								not proband	unaffected, blood-related
204				F	56								not proband	unaffected, blood-related
205				M	55								not proband	unaffected, blood-related
206	Sample label	0	Europe	M	53	36	MS	C	D_E	8.5	9.6	9.91	proband	affected
207				F	51								not proband	unaffected, blood-related
208				M	48								not proband	unaffected, blood-related
209				F	46	16		B					not proband	unaffected, blood-related
210				F	44	30	MS	A					not proband	affected
211				M	43								not proband	unaffected, blood-related
212				F	87		MS						not proband	affected
213				M	59	30	MS	A					not proband	affected
214				F	53								not proband	unaffected, blood-related
215				F	37								not proband	unaffected, blood-related
216	Montreal	Quebec		F	43	40	MS	A					proband	affected
217				F	41	22	MS	A					not proband	affected
218				M	84								not proband	unaffected, married-in
219				F	95								not proband	unaffected, blood-related
220				M	61								not proband	unaffected, blood-related
221	Montreal	Quebec		F	38	24	MS	A					proband	affected
222				F	32	26	MS	A					not proband	affected
223			Europe	F	73	42	MS	A	G				not proband	affected
224				M									not proband	unaffected, blood-related
225				M									not proband	unaffected, married-in
226				F	71								not proband	unaffected, blood-related
227				M	61		MS						not proband	affected
228				M	66								not proband	unaffected, blood-related
229				F	34	34	MS	A					not proband	affected
230	Montreal	Quebec	W Europe	F	28	15	MS	A	A_G	3	3.92	NA	proband	affected
231				M	54								not proband	unaffected, married-in
232				F	78	17	MS						not proband	affected
233				M	46								not proband	unaffected, blood-related
234	Sample label	0	Europe	F	44	30	MS	C	G	8	9.2	9.87	proband	affected
235				M	43								not proband	unaffected, blood-related
236				M	40								not proband	unaffected, blood-related
237				M	38								not proband	unaffected, blood-related
238				F	35	20	MS	B					not proband	affected
239				F	33								not proband	unaffected, blood-related
240				M	70								not proband	unaffected, blood-related
241				F									not proband	unaffected, blood-related
242				M									not proband	unaffected, blood-related
243				M									not proband	unaffected, blood-related
244				F									not proband	unaffected, blood-related
245				F		21	MS	FI					not proband	affected
246				F									not proband	unaffected, blood-related
247	Montreal	Quebec		F			MS						proband	affected
248				F									not proband	unaffected, married-in
249				M									not proband	unaffected, married-in
250				F	58								not proband	unaffected, blood-related
251				F	52	23	MS	A					not proband	affected
252				F	35		MS						not proband	affected
253				M									not proband	unaffected, married-in
254				F	69	41	MS	A					not proband	affected
255				F	67								not proband	unaffected, blood-related
256				M	65	26	MS	C					not proband	affected
257	Montreal	Quebec	W Europe	M	63	44	MS	A	J	2	1.98	3.22	proband	affected
258				F	58	20	MS	B					not proband	affected
259				F	28	27		A					not proband	unaffected, blood-related
260				F	26	14	MS	B					not proband	affected
261	Sample label	0	Mixed/Unknown	F	23	19	MS	B	M	8	8.95	9.92	proband	affected
262				F	56								not proband	unaffected, blood-related
263				M	59								not proband	unaffected, blood-related
264				F	51	33	MS						not proband	affected
265				F	52								not proband	unaffected, blood-related
266	Montreal	Quebec	Europe	F	81	39	MS	C	E_G_I	7.5	9.16	9.56	proband	affected
267				F	72								not proband	unaffected, blood-related
268				F									not proband	unaffected, blood-related
269				F	44								not proband	unaffected, blood-related
270				F	50								not proband	unaffected, blood-related
271				F									not proband	unaffected, blood-related
272				F	39	26	MS	B					not proband	affected
273				F	35	26	MS	A					not proband	affected
274	Sample label	0	W Europe	F		13	MS	B	G	8	8.66	NA	proband	affected
275				F	42		MS						not proband	affected
276				M	48								not proband	unaffected, married-in
277	Montreal	Quebec	W Europe	F	25	24	MS	A	J	2.5	4.29	7.26	proband	affected
278				F	62								not proband	unaffected, blood-related
279				M	63								not proband	unaffected, blood-related
280				F	39	23	MS	A					not proband	affected
281	Montreal	Quebec	Mixed/Unknown	F	31	25	MS	D	B2	0	0.47	1.09	proband	affected
282				F									not proband	unaffected, blood-related
283	Montreal	Quebec	Mixed/Unknown	F	52	27	MS	A	G	4	5.89	8.75	proband	affected
284				M	51								not proband	unaffected, blood-related
285				F	44	22	MS	B					not proband	affected
286				M	39								not proband	unaffected, blood-related
287				M	75								not proband	unaffected, blood-related
288				F	52	40	MS	C					not proband	affected
289				M	50								not proband	unaffected, blood-related
290				F	43								not proband	unaffected, blood-related
291				M	37								not proband	unaffected, blood-related
292	Montreal	Quebec	W Europe	M	35	30	MS	A	G	1	1.19	2.76	proband	affected
293				F	66								not proband	unaffected, blood-related
294				M									not proband	unaffected, married-in
295				M	72								not proband	unaffected, blood-related
296	Montreal	Quebec		M	43	27	MS	C					proband	affected
297				F	46								not proband	unaffected, blood-related
298				F	39								not proband	unaffected, blood-related
299			W Europe	M	38	27	MS	A	B1	2	3.3	5.94	not proband	affected
300				F	84								not proband	unaffected, blood-related
301				M	85								not proband	unaffected, blood-related
302	Montreal	Quebec	W Europe	M	55	37	MS	B	B2	4	5.68	7.5	proband	affected
303				M	58								not proband	unaffected, blood-related
304				F	54								not proband	unaffected, blood-related
305				F	56								not proband	unaffected, blood-related
306				F	54								not proband	unaffected, blood-related
307				F	44								not proband	unaffected, blood-related
308				F	48	35	MS	A					not proband	affected
309				M	24								not proband	unaffected, blood-related
310				M	35								not proband	unaffected, blood-related
311	Montreal	Quebec	W Europe	F	22	15	MS	A	E_O	1	1.08	NA	proband	affected
312				F									not proband	unaffected, blood-related
313				F	43								not proband	unaffected, blood-related
314				F	52								not proband	unaffected, blood-related
315				M	50								not proband	unaffected, married-in
316				F	72								not proband	unaffected, blood-related
317				M	30	20	MS	A					not proband	affected
318				F	24								not proband	unaffected, blood-related
319				F									not proband	unaffected, married-in
320				M	55								not proband	unaffected, blood-related
321				M	45								not proband	unaffected, blood-related
322				F	42								not proband	unaffected, blood-related
323				F	38								not proband	unaffected, blood-related
324	Montreal	Quebec	Mixed/Unknown	M	33	25	MS	A	A	3.5	5.82	8.45	proband	affected
325				M	71								not proband	unaffected, blood-related
326				M	68								not proband	unaffected, blood-related
327			W Europe	F	56	52	MS	A	G	2	1.79	2.13	not proband	affected
328	Montreal	Quebec		F	32	23	MS						proband	affected
329				F	28								not proband	unaffected, blood-related
330				M									not proband	unaffected, married-in
331				F	69	37	MS	C					not proband	affected
332				M	68								not proband	unaffected, blood-related
333				F	65								not proband	unaffected, married-in
334				F	46								not proband	unaffected, blood-related
335	Montreal	Quebec	Mixed/Unknown	F	43	22	MS	B	B	3	5.1	8.02	proband	affected
336				F	40								not proband	unaffected, blood-related
337				M	36	25	MS	A					not proband	affected
338				M	84								not proband	unaffected, blood-related
339				F	46	39	MS	A					not proband	affected
340				M	44								not proband	unaffected, blood-related
341				F	42								not proband	unaffected, blood-related
342				F	39								not proband	unaffected, blood-related
343	Montreal	Quebec	W Europe	F	36	25	MS	A	B2	0	0.47	1.09	proband	affected
344				F									not proband	unaffected, married-in
345				F	67								not proband	unaffected, blood-related
346				F	58								not proband	unaffected, blood-related
347				M	60								not proband	unaffected, blood-related
348	Montreal	Quebec	W Europe	M	46	29	MS	FI	G	6	6.8	9.3	proband	affected
349				F	38	28	MS	A					not proband	affected
350				F	42								not proband	unaffected, blood-related
351				F	33								not proband	unaffected, blood-related
352				F	75								not proband	unaffected, blood-related
353				M	71								not proband	unaffected, blood-related
354				F	50	44	MS						not proband	affected
355				F	48								not proband	unaffected, blood-related
356				F	45								not proband	unaffected, blood-related
357				F	40								not proband	unaffected, blood-related
358	Montreal	Quebec	Mixed/Unknown	F	46	22	MS	D	B	0	0.45	1.33	proband	affected
359				F	42								not proband	unaffected, blood-related
360				F	37								not proband	unaffected, blood-related
361				M	77								not proband	unaffected, blood-related
362				F									not proband	unaffected, blood-related
363				M	53	25	MS						not proband	affected
364				F	65								not proband	unaffected, blood-related
365				F	58								not proband	unaffected, blood-related
366				M	56								not proband	unaffected, blood-related
367				M	53								not proband	unaffected, blood-related
368				M	48								not proband	unaffected, blood-related
369				F	70								not proband	unaffected, blood-related
370				M	48								not proband	unaffected, blood-related
371				M	34								not proband	unaffected, blood-related
372				F	43								not proband	unaffected, blood-related
373				F	41	26	MS	A					not proband	affected
374	Montreal	Quebec	Mixed/Unknown	M	39	36	MS	A	G	3	4.28	6.48	proband	affected
375				F		44	MS	D					not proband	affected
376	Montreal	Quebec		F		24	MS	A					proband	affected
377				F									not proband	unaffected, blood-related
378				M									not proband	unaffected, blood-related
379				F									not proband	unaffected, married-in
380				M									not proband	unaffected, blood-related
381				M									not proband	unaffected, blood-related
382				F	43								not proband	unaffected, blood-related
383				F	39								not proband	unaffected, blood-related
384				F	38								not proband	unaffected, blood-related
385				F	36	32	MS	A					not proband	affected
386				F	34								not proband	unaffected, blood-related
387				M	51								not proband	unaffected, blood-related
388				M	54								not proband	unaffected, blood-related
389				M	46								not proband	unaffected, blood-related
390	Montreal	Quebec	Mixed/Unknown	M	47	42	MS	B	A	8	9.33	9.7	proband	affected
391				M									not proband	unaffected, married-in
392				M	79								not proband	unaffected, blood-related
393				F	59								not proband	unaffected, blood-related
394				M	62								not proband	unaffected, married-in
395				F	57	36	MS						not proband	affected
396	Montreal	Quebec	Mixed/Unknown	F	35	29	MS	A	G	0	0.4	0.9	proband	affected
397				F									not proband	unaffected, blood-related
398				F	63	20	MS	A					not proband	affected
399				F	64								not proband	unaffected, blood-related
400				M	42								not proband	unaffected, blood-related
401				M	46								not proband	unaffected, blood-related
402				M	61								not proband	unaffected, blood-related
403	Montreal	Quebec	W Europe	F	38	25	MS	A	G	2.5	4.36	7.23	proband	affected
404				F	42								not proband	unaffected, blood-related
405				M	26								not proband	unaffected, blood-related
406				M	26								not proband	unaffected, blood-related
407				M	64								not proband	unaffected, blood-related
408				F	59								not proband	unaffected, blood-related
409				M	61								not proband	unaffected, blood-related
410				M	58								not proband	unaffected, blood-related
411				M	56								not proband	unaffected, blood-related
412				F	58	42	MS	C					not proband	affected
413	Montreal	Quebec	W Europe	F	58	53	MS	C	I	3	3.47	3.51	proband	affected
414	Montreal	Quebec	Mixed/Unknown	F	52	28	MS	D	O	1	1.32	2.94	proband	affected
415				M	50								not proband	unaffected, blood-related
416				M	47								not proband	unaffected, blood-related
417				F	75								not proband	unaffected, married-in
418				M	58								not proband	unaffected, blood-related
419				F	56								not proband	unaffected, blood-related
420	Montreal	Quebec	W Europe	F	50	31	MS	A	G	3.5	5.07	7.86	proband	affected
421				F	50								not proband	unaffected, blood-related
422				M	47								not proband	unaffected, blood-related
423				M	51								not proband	unaffected, blood-related
424				M	79								not proband	unaffected, blood-related
425				F	45								not proband	unaffected, blood-related
426				M	42								not proband	unaffected, blood-related
427				F	64								not proband	unaffected, blood-related
428				F	58								not proband	unaffected, blood-related
429				M	57								not proband	unaffected, blood-related
430				M	55								not proband	unaffected, blood-related
431				F	53	24	MS	A					not proband	affected
432				F	71								not proband	unaffected, blood-related
433				M	69								not proband	unaffected, blood-related
434				F	68								not proband	unaffected, blood-related
435				M	71								not proband	unaffected, blood-related
436				M	65								not proband	unaffected, blood-related
437				M	63								not proband	unaffected, blood-related
438				F	61	36	MS	C					not proband	affected
439				F	60								not proband	unaffected, blood-related
440			W Europe	F	58	47	MS	B	B1	4.5	5.23	6.43	not proband	affected
441				F	54								not proband	unaffected, blood-related
442				M	51								not proband	unaffected, blood-related
443				F	41	34	MS	A					not proband	affected
444				F	44		MS						not proband	affected
445	Montreal	Quebec		F	39	35	MS	A					proband	affected
446				F									not proband	unaffected, married-in
447				F	80								not proband	unaffected, blood-related
448	Montreal	Quebec	W Europe	M		35	MS	A	B3	2	2.75	4.78	proband	affected
449				F	53	26	MS	A					not proband	affected
450				M	50								not proband	unaffected, blood-related
451				F									not proband	unaffected, married-in
452	Quebec City	Quebec		F		13	MS	FI					proband	affected
453				M									not proband	unaffected, blood-related
454				M		39	MS						not proband	affected
455				F									not proband	unaffected, blood-related
456				F									not proband	unaffected, blood-related
457				F									not proband	unaffected, blood-related
458				M									not proband	unaffected, blood-related
459				F	54								not proband	unaffected, married-in
460				M									not proband	unaffected, blood-related
461				F									not proband	unaffected, blood-related
462				M	53								not proband	unaffected, blood-related
463				F	58	48	MS	A					not proband	affected
464				F	46								not proband	unaffected, blood-related
465				M	40								not proband	unaffected, blood-related
466				M	36								not proband	unaffected, blood-related
467	Montreal	Quebec	W Europe	F	29	23	MS	A	M	0	0.51	1.28	proband	affected
468				F	33								not proband	unaffected, blood-related
469				M	65								not proband	unaffected, blood-related
470				F	43	33	MS	A					not proband	affected
471	Montreal	Quebec	W Europe	F	36	23	MS	A	O	2.5	4.3	7.37	proband	affected
472				M	29								not proband	unaffected, blood-related
473	Montreal	Quebec	W Europe	F	41	28	MS	A	G	1	1.32	2.94	proband	affected
474				M	54								not proband	unaffected, blood-related
475				F	45								not proband	unaffected, blood-related
476				F	73								not proband	unaffected, blood-related
477				F	82	28	MS						not proband	affected
478				F	57								not proband	unaffected, blood-related
479				F	55								not proband	unaffected, blood-related
480	Montreal	Quebec	Mixed/Unknown	F	52	38	MS	B	G_M	3	4.44	6.22	proband	affected
481	Montreal	Quebec	W Europe	F	32	30	MS	A	O	2	3.01	5.53	proband	affected
482				F	44		MS						not proband	affected
483				M									not proband	unaffected, blood-related
484				F									not proband	unaffected, blood-related
485				M									not proband	unaffected, blood-related
486				F	54	40	MS	A					not proband	affected
487				M	63								not proband	unaffected, married-in
488				F	63								not proband	unaffected, married-in
489				F	32								not proband	unaffected, blood-related
490				M	40								not proband	unaffected, blood-related
491				M	57								not proband	unaffected, blood-related
492				F	45		MS						not proband	affected
493				M	45								not proband	unaffected, blood-related
494				M	40								not proband	unaffected, blood-related
495				M	64								not proband	unaffected, blood-related
496	Montreal	Quebec	W Europe	F	41	20	MS	A	B2	4	5.82	8.88	proband	affected
497				F	59								not proband	unaffected, blood-related
498				F	58	30	MS	D					not proband	affected
499				M	81								not proband	unaffected, blood-related
500				F									not proband	unaffected, married-in
501				F	55								not proband	unaffected, blood-related
502	Montreal	Quebec	W Europe	F	51	47	MS	C	I	3.5	4.37	5.4	proband	affected
503				M	47								not proband	unaffected, blood-related
504				F	62								not proband	unaffected, blood-related
505				F									not proband	unaffected, blood-related
506				M	49								not proband	unaffected, blood-related
507				M	48								not proband	unaffected, blood-related
508	Montreal	Quebec	W Europe	M	48	31	MS	AH	O	0	0.4	0.87	proband	affected
509				F	47								not proband	unaffected, blood-related
510				F	43								not proband	unaffected, blood-related
511				F	68								not proband	unaffected, married-in
512				M									not proband	unaffected, married-in
513				M	28		MS	A					not proband	affected
514				M	66								not proband	unaffected, blood-related
515				M	61								not proband	unaffected, blood-related
516				F									not proband	unaffected, married-in
517				F	37								not proband	unaffected, blood-related
518				M	35								not proband	unaffected, blood-related
519				F	33								not proband	unaffected, blood-related
520				F	34	29	MS	A					not proband	affected
521				M	44								not proband	unaffected, blood-related
522				F	46								not proband	unaffected, blood-related
523	Montreal	Quebec	W Europe	F	39	27	MS	A	N	2	3.3	5.94	proband	affected
524				F	57								not proband	unaffected, married-in
525				M									not proband	unaffected, married-in
526				M	58								not proband	unaffected, blood-related
527				F	55								not proband	unaffected, blood-related
528	Montreal	Quebec	Mixed/Unknown	F	31	22	MS	A	O	2	3.14	6.31	proband	affected
529				F	30	26	MS						not proband	affected
530				F	63	30	MS						not proband	affected
531				M	66								not proband	unaffected, married-in
532				M	43								not proband	unaffected, blood-related
533	Montreal	Quebec	Mixed/Unknown	M	35	26	MS	A	O	1	1.44	3.07	proband	affected
534				F	76								not proband	unaffected, blood-related
535				F	75	42	MS						not proband	affected
536				M	73								not proband	unaffected, blood-related
537				F	71								not proband	unaffected, blood-related
538				M	61								not proband	unaffected, blood-related
539				F	58								not proband	unaffected, blood-related
540	Montreal	Quebec	Mixed/Unknown	F	44	26	MS	B	A	7	8.53	9.81	proband	affected
541				F									not proband	unaffected, married-in
542				F	46	21	MS						not proband	affected
543				M	48								not proband	unaffected, blood-related
544				F	42								not proband	unaffected, blood-related
545				F	14	16	MS						not proband	affected
546				M	47								not proband	unaffected, married-in
547				M									not proband	unaffected, blood-related
548				F	75								not proband	unaffected, blood-related
549				M	55								not proband	unaffected, blood-related
550				M	48								not proband	unaffected, blood-related
551				F	41								not proband	unaffected, blood-related
552				M	70								not proband	unaffected, blood-related
553				F									not proband	unaffected, blood-related
554				F	43								not proband	unaffected, blood-related
555				M	41								not proband	unaffected, blood-related
556	Montreal	Quebec	W Europe	M	40	34	MS	A	N	2	2.88	4.88	proband	affected
557	Montreal	Quebec	W Europe	F	63	37	MS	A	O	2	2.85	4.41	proband	affected
558				F	63								not proband	unaffected, blood-related
559				M	59								not proband	unaffected, blood-related
560	Montreal	Quebec	W Europe	F	20	16	MS	FI	G	6	6.68	NA	proband	affected
561				M	51								not proband	unaffected, blood-related
562				F	44								not proband	unaffected, blood-related
563				F									not proband	unaffected, blood-related
564				F	46								not proband	unaffected, married-in
565				M	46								not proband	unaffected, blood-related
566				M	61								not proband	unaffected, blood-related
567				M	59								not proband	unaffected, blood-related
568				M	58								not proband	unaffected, blood-related
569				F	57								not proband	unaffected, blood-related
570				M	56								not proband	unaffected, blood-related
571				F	55								not proband	unaffected, blood-related
572	Montreal	Quebec	W Europe	F	53	33	MS	B	B2	3.5	4.97	7.45	proband	affected
573				F	51								not proband	unaffected, blood-related
574				M	50								not proband	unaffected, blood-related
575				F	48	44	MS						not proband	affected
576				F	48								not proband	unaffected, blood-related
577				F	47								not proband	unaffected, blood-related
578				M	46								not proband	unaffected, blood-related
579				F	43								not proband	unaffected, blood-related
580				M	65								not proband	unaffected, blood-related
581				F	65								not proband	unaffected, blood-related
582				F	63								not proband	unaffected, blood-related
583				F	62								not proband	unaffected, blood-related
584				F	81								not proband	unaffected, blood-related
585				M	51								not proband	unaffected, blood-related
586				M	49								not proband	unaffected, blood-related
587				F	47	43	MS						not proband	affected
588	Montreal	Quebec	W Europe	F	44	40	MS	A	G	0	0.32	0.5	proband	affected
589				M	43								not proband	unaffected, blood-related
590				M	41								not proband	unaffected, blood-related
591				M		34	MS	AH					not proband	affected
592				F									not proband	unaffected, blood-related
593				F									not proband	unaffected, blood-related
594				F									not proband	unaffected, blood-related
595				F		35	MS	B					not proband	affected
596				M									not proband	unaffected, blood-related
597				F									not proband	unaffected, blood-related
598				F									not proband	unaffected, blood-related
599				M									not proband	unaffected, blood-related
600				M									not proband	unaffected, blood-related
601				F									not proband	unaffected, blood-related
602				M									not proband	unaffected, blood-related
603	Montreal	Quebec		F		36	MS	A					proband	affected
604				F		23	MS	AC					not proband	affected
605				F									not proband	unaffected, blood-related
606				F									not proband	unaffected, married-in
607				M									not proband	unaffected, married-in
608				F									not proband	unaffected, blood-related
609				M									not proband	unaffected, blood-related
610	Montreal	Quebec	W Europe	F	25	24	MS	A	G	0	0.51	1.14	proband	affected
611				F	60								not proband	unaffected, blood-related
612				F	59								not proband	unaffected, blood-related
613				F	50								not proband	unaffected, blood-related
614				F	46								not proband	unaffected, blood-related
615				M	53								not proband	unaffected, married-in
616				F	54		MS						not proband	affected
617				F	28								not proband	unaffected, blood-related
618	Montreal	Quebec	W Europe	F	43	28	MS	D	G	0	0.41	0.96	proband	affected
619				F	79								not proband	unaffected, blood-related
620				M	44								not proband	unaffected, blood-related
621				F	46		MS						not proband	affected
622	Montreal	Quebec	S America	F	39		MS						proband	affected
623				M	63								not proband	unaffected, blood-related
624				F	58								not proband	unaffected, blood-related
625				F	36		MS						not proband	affected
626				M	35								not proband	unaffected, blood-related
627	Montreal	Quebec	W Europe	F	53	40	MS	A	G	1	0.9	1.69	proband	affected
628				M	81								not proband	unaffected, blood-related
629				M	56								not proband	unaffected, blood-related
630				F	50	48	MS	D					not proband	affected
631	Montreal	Quebec	W Europe	F	45	32	MS	AB	J_G	2	2.78	5.21	proband	affected
632				F	76								not proband	unaffected, blood-related
633				F	44	39	MS	A					not proband	affected
634	Montreal	Quebec	W Europe	M	47	42	MS	E	I_L_O	6.5	7.72	8.9	proband	affected
635				F	51								not proband	unaffected, blood-related
636				F	49								not proband	unaffected, blood-related
637				F	44								not proband	unaffected, blood-related
638				M	94								not proband	unaffected, blood-related
639				M	86								not proband	unaffected, blood-related
640				F	72								not proband	unaffected, blood-related
641				M	68								not proband	unaffected, blood-related
642				M	69								not proband	unaffected, blood-related
643				M	68								not proband	unaffected, blood-related
644				M	63								not proband	unaffected, blood-related
645				M	64								not proband	unaffected, blood-related
646				M	84								not proband	unaffected, blood-related
647				F	56								not proband	unaffected, blood-related
648				F	54	38	MS	A					not proband	affected
649				F	52								not proband	unaffected, blood-related
650				F	50								not proband	unaffected, blood-related
651				M	49	45	MS	C					not proband	affected
652				M	51								not proband	unaffected, blood-related
653				F	47	42	MS	A					not proband	affected
654				M	40	36	MS	A					not proband	affected
655				M	58								not proband	unaffected, blood-related
656				F	32	28	MS	AC					not proband	affected
657				M	76								not proband	unaffected, married-in
658				F	79								not proband	unaffected, married-in
659				F	50								not proband	unaffected, married-in
660				M	36								not proband	unaffected, blood-related
661				M	43								not proband	unaffected, blood-related
662				M	49								not proband	unaffected, blood-related
663				M	45								not proband	unaffected, blood-related
664	Montreal	Quebec	W Europe	F	41	36	MS	A	F	0	0.34	0.61	proband	affected
665				M	47								not proband	unaffected, blood-related
666				F	45								not proband	unaffected, blood-related
667				M	61								not proband	unaffected, blood-related
668				M	40		MS						not proband	affected
669				M	30								not proband	unaffected, blood-related
670				M	28								not proband	unaffected, blood-related
671				F	55								not proband	unaffected, blood-related
672				F	39								not proband	unaffected, blood-related
673				F	32	36	MS						not proband	affected
674				M	29								not proband	unaffected, blood-related
675				M	71								not proband	unaffected, married-in
676				F	49								not proband	unaffected, blood-related
677				F	48								not proband	unaffected, blood-related
678	Montreal	Quebec	W Europe	M	30	20	MS	D	F	2	2.98	6.31	proband	affected
679				M	59								not proband	unaffected, blood-related
680				M	28	26	MS						not proband	affected
681				F	55								not proband	unaffected, blood-related
682				F	58								not proband	unaffected, married-in
683				M	57								not proband	unaffected, blood-related
684				F	28								not proband	unaffected, blood-related
685	Montreal	Quebec	Mixed/Unknown	F	23	14	MS	AI	C_O	3	3.39	NA	proband	affected
686				F	59								not proband	unaffected, blood-related
687				M	55								not proband	unaffected, blood-related
688				F	31	29	MS	A					not proband	affected
689	Montreal	Quebec	W Europe	M	52	45	MS	A	F	2	2	3.12	proband	affected
690				F	44								not proband	unaffected, blood-related
691				M	45								not proband	unaffected, blood-related
692				F	67								not proband	unaffected, blood-related
693				F	37		MS						not proband	affected
694				F	78								not proband	unaffected, blood-related
695				F	49								not proband	unaffected, blood-related
696	Montreal	Quebec	W Europe	F	51	20	MS	F	B2	8.5	9.53	9.95	proband	affected
697				M	45								not proband	unaffected, blood-related
698				F	43	40	MS	A					not proband	affected
699				M	76								not proband	unaffected, married-in
700				F	73								not proband	unaffected, blood-related
701				M	50								not proband	unaffected, blood-related
702				F	47								not proband	unaffected, blood-related
703	Montreal	Quebec	Mixed/Unknown	M	73	34	MS	FI	G	6	7.02	8.87	proband	affected
704				F	71								not proband	unaffected, blood-related
705				M	68								not proband	unaffected, blood-related
706				F	68								not proband	unaffected, blood-related
707				M	66	33	MS						not proband	affected
708				M	63								not proband	unaffected, blood-related
709				F	62	37	MS						not proband	affected
710	Montreal	Quebec		F		20	MS	D					proband	affected
711				F									not proband	unaffected, blood-related
712				F									not proband	unaffected, blood-related
713				M		26	MS	A					not proband	affected
714				M									not proband	unaffected, blood-related
715				F									not proband	unaffected, married-in
716				M									not proband	unaffected, blood-related
717				F									not proband	unaffected, blood-related
718	Montreal	Quebec		M		25	MS	A					proband	affected
719				M									not proband	unaffected, married-in
720				M									not proband	unaffected, blood-related
721				F									not proband	unaffected, married-in
722				M									not proband	unaffected, blood-related
723				F			MS						not proband	affected
724				M									not proband	unaffected, blood-related
725	Montreal	Quebec		F		24	MS	A					proband	affected
726				F		42	MS	E					not proband	affected
727				F									not proband	unaffected, blood-related
728				F									not proband	unaffected, blood-related
729				F									not proband	unaffected, married-in
730				M									not proband	unaffected, blood-related
731				M									not proband	unaffected, blood-related
732	Montreal	Quebec		M		26	MS	AD					proband	affected
733				F			MS						not proband	affected
734				M									not proband	unaffected, blood-related
735				M									not proband	unaffected, blood-related
736				F									not proband	unaffected, blood-related
737	Montreal	Quebec	W Asia	F	33	32	MS		G	0	0.37	0.82	proband	affected
738	Montreal	Quebec		F		50	MS	A					proband	affected
739				M									not proband	unaffected, blood-related
740				F									not proband	unaffected, blood-related
741				F		29	Possible MS						not proband	affected
742				F			MS						not proband	affected
743				M									not proband	unaffected, blood-related
744				F									not proband	unaffected, blood-related
745				M									not proband	unaffected, blood-related
746				F									not proband	unaffected, blood-related
747				F									not proband	unaffected, blood-related
748				F									not proband	unaffected, blood-related
749				F		16	MS	A					not proband	affected
750				F									not proband	unaffected, married-in
751				M									not proband	unaffected, married-in
752	Montreal	Quebec	W Europe	F	62	58	MS	AH	B1	1.5	2	1	proband	affected
753				F	60								not proband	unaffected, blood-related
754				M	56								not proband	unaffected, blood-related
755				F	85								not proband	unaffected, blood-related
756				F	61	27	MS	C					not proband	affected
757				M	58								not proband	unaffected, blood-related
758				F	56								not proband	unaffected, blood-related
759				F	52								not proband	unaffected, blood-related
760	Montreal	Quebec	W Europe	F	30	23	MS	AH	G_M	2	3.25	6.28	proband	affected
761				F	55	59	MS	D					not proband	affected
762				F	36	29	MS	A					not proband	affected
763				M	50								not proband	unaffected, blood-related
764				F	41	39	MS	A					not proband	affected
765				F	32								not proband	unaffected, blood-related
766				F	65								not proband	unaffected, blood-related
767	Montreal	Quebec	W Europe	M	64	24	MS	B	B3	8	9.33	9.93	proband	affected
768				F	63								not proband	unaffected, blood-related
769				F	61								not proband	unaffected, blood-related
770				M	60								not proband	unaffected, blood-related
771				F	58								not proband	unaffected, blood-related
772	Montreal	Quebec		M		24	MS	A					proband	affected
773				F			MS						not proband	affected
774				F									not proband	unaffected, blood-related
775				M									not proband	unaffected, blood-related
776				F									not proband	unaffected, married-in
777				M									not proband	unaffected, blood-related
778				M									not proband	unaffected, blood-related
779				F									not proband	unaffected, married-in
780				F									not proband	unaffected, blood-related
781	Montreal	Quebec	W Europe	M	41	19	MS	A	J	3.5	5.17	8.53	proband	affected
782				F	61								not proband	unaffected, blood-related
783				M	62								not proband	unaffected, blood-related
784				F	60								not proband	unaffected, blood-related
785				M	59								not proband	unaffected, blood-related
786				M	57								not proband	unaffected, blood-related
787				F	38								not proband	unaffected, blood-related
788				F	35	30	MS						not proband	affected
789				F	36		MS	A					not proband	affected
790				M	72								not proband	unaffected, married-in
791				F	59								not proband	unaffected, married-in
792				M	62								not proband	unaffected, married-in
793				M	57								not proband	unaffected, blood-related
794				F	54								not proband	unaffected, blood-related
795				F	50								not proband	unaffected, blood-related
796				M	49								not proband	unaffected, blood-related
797				F	78								not proband	unaffected, blood-related
798				F	66								not proband	unaffected, blood-related
799				F	56								not proband	unaffected, blood-related
800				F	53								not proband	unaffected, blood-related
801				F	49								not proband	unaffected, blood-related
802				M	45	36	MS	AC					not proband	affected
803				M	47								not proband	unaffected, blood-related
804				M	43	28	MS	A					not proband	affected
805				M	38								not proband	unaffected, blood-related
806				F	81								not proband	unaffected, blood-related
807			W Europe	F	59	26	MS	D	B1	0	0.47	1.01	not proband	affected
808				F	55								not proband	unaffected, blood-related
809	Montreal	Quebec		F	58	32	MS						proband	affected
810	Montreal	Quebec		F		24	MS	A					proband	affected
811				F									not proband	unaffected, blood-related
812				M									not proband	unaffected, blood-related
813				M									not proband	unaffected, blood-related
814	Montreal	Quebec		F		23	MS	A					proband	affected
815				F									not proband	unaffected, blood-related
816				M									not proband	unaffected, blood-related
817				F									not proband	unaffected, blood-related
818	Montreal	Quebec		M		19	MS	A					proband	affected
819				F									not proband	unaffected, blood-related
820				F									not proband	unaffected, blood-related
821				M									not proband	unaffected, blood-related
822	Montreal	Quebec	W Europe	F	60	22	MS	F	F	6	7.33	9.58	proband	affected
823				F	53								not proband	unaffected, blood-related
824				F	67								not proband	unaffected, blood-related
825				M	67								not proband	unaffected, blood-related
826				M	45								not proband	unaffected, blood-related
827				F	43	41	MS	A					not proband	affected
828	Montreal	Quebec	Mixed/Unknown	F	37	21	MS	A	O	0	0.44	1.4	proband	affected
829				F	75								not proband	unaffected, blood-related
830	Montreal	Quebec	W Europe	F	51	17	MS	B	G	8.5	9.39	NA	proband	affected
831				M	45								not proband	unaffected, blood-related
832				F	47	41	MS	C					not proband	affected
833				F	43								not proband	unaffected, blood-related
834	Montreal	Quebec	Mixed/Unknown	F	54	24	MS	D	B2	0	0.51	1.14	proband	affected
835				F	45	32							not proband	unaffected, blood-related
836				F	55								not proband	unaffected, blood-related
837				F	59								not proband	unaffected, blood-related
838				M	50								not proband	unaffected, blood-related
839	Montreal	Quebec	W Europe	F	47	25	MS	FH	G	7	8.59	9.79	proband	affected
840				F	77								not proband	unaffected, blood-related
841				M	80								not proband	unaffected, blood-related
842				M	48								not proband	unaffected, blood-related
843	Montreal	Quebec	Mixed/Unknown	F	46	38	MS	AH	O	1	1.05	1.87	proband	affected
844				M	66								not proband	unaffected, blood-related
845				F	42	26	MS	A					not proband	affected
846				F	40								not proband	unaffected, blood-related
847				M	39								not proband	unaffected, blood-related
848				M	35								not proband	unaffected, blood-related
849				F									not proband	unaffected, married-in
850				M	1067								not proband	unaffected, blood-related
851				F	60								not proband	unaffected, married-in
852				F	42								not proband	unaffected, blood-related
853				M	34								not proband	unaffected, blood-related
854	Montreal	Quebec	W Europe	F	47	25	MS	A	N	3.5	5.82	8.45	proband	affected
855				M									not proband	unaffected, blood-related
856				M	37								not proband	unaffected, blood-related
857				F	68								not proband	unaffected, married-in
858				M	30								not proband	unaffected, blood-related
859				F	35								not proband	unaffected, blood-related
860				M	56								not proband	unaffected, blood-related
861				M	55								not proband	unaffected, blood-related
862				F	55								not proband	unaffected, blood-related
863				M	50	47	MS	A					not proband	affected
864				F	43								not proband	unaffected, blood-related
865				F	79								not proband	unaffected, blood-related
866	Montreal	Quebec	W Europe	F	44	35	MS	B	N	8	9.26	9.83	proband	affected
867	Montreal	Quebec	W Europe	F	41	15	MS	A	O_G	2	2.83	NA	proband	affected
868				M	32	21	MS						not proband	affected
869				M	66								not proband	unaffected, blood-related
870				F	65								not proband	unaffected, married-in
871				F	47								not proband	unaffected, blood-related
872				F	42								not proband	unaffected, blood-related
873	Montreal	Quebec	Europe	F	72		MS						proband	affected
874				M									not proband	unaffected, blood-related
875				F									not proband	unaffected, blood-related
876				F									not proband	unaffected, blood-related
877				F									not proband	unaffected, blood-related
878				F									not proband	unaffected, blood-related
879				F			MS						not proband	affected
880				M									not proband	unaffected, blood-related
881	Montreal	Quebec	W Europe	F	38	22	MS	A	G_A	1	1.4	3.62	proband	affected
882				F	36								not proband	unaffected, blood-related
883				F	36	34	MS	A					not proband	affected
884	Montreal	Quebec		F		22	MS	A					proband	affected
885				F									not proband	unaffected, blood-related
886				M									not proband	unaffected, blood-related
887				M									not proband	unaffected, blood-related
888				M	70								not proband	unaffected, blood-related
889	Montreal	Quebec	W Europe	F	40	22	MS	A	A	3.5	5.65	8.57	proband	affected
890				F	39								not proband	unaffected, blood-related
891				M	37								not proband	unaffected, blood-related
892				M	39	32	MS	A					not proband	affected
893				F	34								not proband	unaffected, blood-related
894	Montreal	Quebec		F		22	MS	A					proband	affected
895				M									not proband	unaffected, blood-related
896				F									not proband	unaffected, blood-related
897				M									not proband	unaffected, blood-related
898	Montreal	Quebec	W Europe	F	49	29	MS	FI	O	3	4.42	7.56	proband	affected
899				M	49								not proband	unaffected, married-in
900				M	81								not proband	unaffected, blood-related
901				F	21	21	MS	A					not proband	affected
902				F	18								not proband	unaffected, blood-related
903				F	58	55	Possible MS	A					not proband	affected
904				M	56								not proband	unaffected, blood-related
905				F	43								not proband	unaffected, blood-related
906	Montreal	Quebec		F		24	MS	A					proband	affected
907				F									not proband	unaffected, blood-related
908				F									not proband	unaffected, blood-related
909				M									not proband	unaffected, blood-related
910	Montreal	Quebec		F		33	MS	A					proband	affected
911				M									not proband	unaffected, blood-related
912				F									not proband	unaffected, blood-related
913				M									not proband	unaffected, blood-related
914	Montreal	Quebec	W Europe	F	45	33	MS	A	G	2.5	3.76	6.11	proband	affected
915				M	48								not proband	unaffected, blood-related
916				F	77								not proband	unaffected, blood-related
917				M	75								not proband	unaffected, blood-related
918				F									not proband	unaffected, blood-related
919				M									not proband	unaffected, blood-related
920				F									not proband	unaffected, blood-related
921	Montreal	Quebec		F		16	MS	A					proband	affected
922	Montreal	Quebec		F		24	MS	FI					proband	affected
923				M									not proband	unaffected, blood-related
924				F									not proband	unaffected, blood-related
925				F		36	MS						not proband	affected
926				F									not proband	unaffected, married-in
927				F									not proband	unaffected, blood-related
928				M									not proband	unaffected, blood-related
929				F									not proband	unaffected, blood-related
930				M									not proband	unaffected, married-in
931	Montreal	Quebec		F		20	MS	A					proband	affected
932				F									not proband	unaffected, blood-related
933				F									not proband	unaffected, blood-related
934				M									not proband	unaffected, blood-related
935	Montreal	Quebec		F		15	MS	A					proband	affected
936				F									not proband	unaffected, blood-related
937				F									not proband	unaffected, blood-related
938				M									not proband	unaffected, blood-related
939	Montreal	Quebec		F		17	MS	A					proband	affected
940				F									not proband	unaffected, blood-related
941				F									not proband	unaffected, blood-related
942				M									not proband	unaffected, blood-related
943	Montreal	Quebec		F		32	MS	A					proband	affected
944				M									not proband	unaffected, blood-related
945				F									not proband	unaffected, blood-related
946				M									not proband	unaffected, blood-related
947	Montreal	Quebec		F		33	MS	EI					proband	affected
948				F									not proband	unaffected, blood-related
949				F									not proband	unaffected, blood-related
950				M									not proband	unaffected, blood-related
951	Montreal	Quebec		F		24	MS	A					proband	affected
952				F									not proband	unaffected, blood-related
953				F									not proband	unaffected, blood-related
954				M									not proband	unaffected, blood-related
955	Montreal	Quebec	W Europe	F	61	54	MS	C	I	4	4.77	4.85	proband	affected
956				F	34	30	MS						not proband	affected
957				M	29								not proband	unaffected, blood-related
958				F	63								not proband	unaffected, blood-related
959				F	37								not proband	unaffected, blood-related
960	Montreal	Quebec	W Europe	M	51	40	MS	A	N	3	3.91	5.78	proband	affected
961				M	57								not proband	unaffected, blood-related
962				F	69								not proband	unaffected, blood-related
963				F	66								not proband	unaffected, blood-related
964				M	63								not proband	unaffected, blood-related
965				F	62								not proband	unaffected, blood-related
966				F	56								not proband	unaffected, blood-related
967				M	54								not proband	unaffected, blood-related
968	Montreal	Quebec	W Europe	F	64	49	MS	EI	D	8	9.21	9.54	proband	affected
969				M	49								not proband	unaffected, blood-related
970				F	48								not proband	unaffected, blood-related
971				M	45								not proband	unaffected, blood-related
972				M	43								not proband	unaffected, blood-related
973				M	59								not proband	unaffected, blood-related
974				M	57								not proband	unaffected, blood-related
975	Montreal	Quebec	W Europe	F	50	42	MS	EI	G	8	9.33	9.7	proband	affected
976				F	48								not proband	unaffected, blood-related
977				F	77								not proband	unaffected, blood-related
978				M	77								not proband	unaffected, blood-related
979	Montreal	Quebec	W Europe	F	42	35	MS	FH	G				proband	affected
980				F	46								not proband	unaffected, blood-related
981				F	70								not proband	unaffected, blood-related
982				M	74								not proband	unaffected, blood-related
983	Montreal	Quebec		F		25	MS	A					proband	affected
984				M									not proband	unaffected, blood-related
985				F									not proband	unaffected, blood-related
986				M									not proband	unaffected, blood-related
987	Montreal	Quebec		F		32	MS	A					proband	affected
988				F									not proband	unaffected, blood-related
989				F									not proband	unaffected, blood-related
990				M									not proband	unaffected, blood-related
991	Montreal	Quebec		F		33	MS	A					proband	affected
992				F									not proband	unaffected, blood-related
993				F									not proband	unaffected, blood-related
994				M									not proband	unaffected, blood-related
995	Calgary	Alberta	Mixed/Unknown	F	39	15	MS	A	G	2	2.83	NA	proband	affected
996				F	42	41	MS	A					not proband	affected
997				M	73								not proband	unaffected, blood-related
998	Montreal	Quebec	W Europe	F	48	31	MS	A	B1	0	0.4	0.87	proband	affected
999				M	78								not proband	unaffected, blood-related
1000				M	54	52	MS	A					not proband	affected
1001				F	52								not proband	unaffected, blood-related
1002	Montreal	Quebec	W Europe	F	50	34	MS	A	G	0	0.42	0.72	proband	affected
1003				M	80								not proband	unaffected, blood-related
1004				M	76								not proband	unaffected, married-in
1005				F	52								not proband	unaffected, blood-related
1006				F	47								not proband	unaffected, blood-related
1007				F	45	42	MS	A					not proband	affected
1008				F	53								not proband	unaffected, blood-related
1009				M	37								not proband	unaffected, blood-related
1010				F	47								not proband	unaffected, blood-related
1011	Montreal	Quebec	Mixed/Unknown	M	42	28	MS	AH	C_J	1	1.32	2.94	proband	affected
1012				F	54								not proband	unaffected, blood-related
1013	Montreal	Quebec		F		33	MS	A					proband	affected
1014				F									not proband	unaffected, blood-related
1015				F									not proband	unaffected, married-in
1016				M									not proband	unaffected, blood-related
1017				M									not proband	unaffected, blood-related
1018				M									not proband	unaffected, blood-related
1019				M		37	MS	A					not proband	affected
1020				M									not proband	unaffected, married-in
1021	Saskatoon	Saskatchewan	N Europe	F	53	25	MS	FJ	M	7.5	8.88	9.87	proband	affected
1022				M	30	22	MS						not proband	affected
1023				M	27		Possible MS						not proband	affected
1024				F									not proband	unaffected, blood-related
1025				F	43								not proband	unaffected, blood-related
1026				F	48								not proband	unaffected, blood-related
1027				F	39								not proband	unaffected, blood-related
1028				F	40	32	MS	A					not proband	affected
1029				M									not proband	unaffected, blood-related
1030	Calgary	Alberta	N Europe	F		25	MS	A	C_D	3	5.14	7.93	proband	affected
1031	Montreal	Quebec		F		24	MS	A					proband	affected
1032				M									not proband	unaffected, blood-related
1033				M									not proband	unaffected, blood-related
1034				M									not proband	unaffected, blood-related
1035				M									not proband	unaffected, blood-related
1036				F									not proband	unaffected, blood-related
1037				F									not proband	unaffected, blood-related
1038				F									not proband	unaffected, blood-related
1039				M									not proband	unaffected, blood-related
1040				F									not proband	unaffected, blood-related
1041				M									not proband	unaffected, blood-related
1042				F		42	MS	F					not proband	affected
1043				M									not proband	unaffected, married-in
1044				M									not proband	unaffected, blood-related
1045				F									not proband	unaffected, blood-related
1046				F	40	43	MS						not proband	affected
1047				F									not proband	unaffected, married-in
1048				M	77								not proband	unaffected, blood-related
1049	Saskatoon	Saskatchewan	Mixed/Unknown	M	75	42	MS	C	B	7.5	8.98	9.49	proband	affected
1050				M	43		MS						not proband	affected
1051				F	51								not proband	unaffected, blood-related
1052				F	44								not proband	unaffected, blood-related
1053				F	40								not proband	unaffected, blood-related
1054	Saskatoon	Saskatchewan	Mixed/Unknown	F	37	32	MS	A	G_M	0	0.37	0.82	proband	affected
1055				F	50		MS						not proband	affected
1056				F	65								not proband	unaffected, blood-related
1057				M	42								not proband	unaffected, blood-related
1058	Saskatoon	Saskatchewan	Mixed/Unknown	F	41	37	MS	C	J	9	9.84	9.95	proband	affected
1059				F	31								not proband	unaffected, blood-related
1060				F	70								not proband	unaffected, blood-related
1061				F	57								not proband	unaffected, blood-related
1062				F	65		MS						not proband	affected
1063				F	69								not proband	unaffected, blood-related
1064	Saskatoon	Saskatchewan	Mixed/Unknown	M	42		MS	A		3.5			proband	affected
1065				F	39								not proband	unaffected, blood-related
1066				F	66								not proband	unaffected, blood-related
1067				M	64								not proband	unaffected, blood-related
1068				F	46	28	MS						not proband	affected
1069				M									not proband	unaffected, married-in
1070	Saskatoon	Saskatchewan	E Europe	M	65	52	MS	D	A	0	0.28	0.2	proband	affected
1071				F	41		MS						not proband	affected
1072				M	60								not proband	unaffected, blood-related
1073				M	57								not proband	unaffected, blood-related
1074				F	56		MS						not proband	affected
1075				M	43								not proband	unaffected, blood-related
1076				F	69								not proband	unaffected, married-in
1077				F	87								not proband	unaffected, married-in
1078				M	74								not proband	unaffected, blood-related
1079				M	62								not proband	unaffected, blood-related
1080				M	43	24	MS	B					not proband	affected
1081				M	39								not proband	unaffected, blood-related
1082				F	35								not proband	unaffected, blood-related
1083	Saskatoon	Saskatchewan	Mixed/Unknown	F	53	32	MS	C	B1	6.5	7.84	9.41	proband	affected
1084				M	49								not proband	unaffected, blood-related
1085				F	47								not proband	unaffected, blood-related
1086				F	75								not proband	unaffected, blood-related
1087				M	64								not proband	unaffected, blood-related
1088				F	33	29	MS	C					not proband	affected
1089	Saskatoon	Saskatchewan	W Europe	M	27	23	MS	A	G	1	1.48	3.53	proband	affected
1090				M	59								not proband	unaffected, married-in
1091	Saskatoon	Saskatchewan	N Europe	F	55	27	MS	D	G	3	4.75	7.78	proband	affected
1092				M	55								not proband	unaffected, blood-related
1093				M	33								not proband	unaffected, blood-related
1094				M	29	24	MS						not proband	affected
1095				M	28								not proband	unaffected, blood-related
1096				M	63								not proband	unaffected, blood-related
1097	Saskatoon	Saskatchewan	Mixed/Unknown	F	63	20	MS	D	B2	1	1.39	3.85	proband	affected
1098				F	57								not proband	unaffected, blood-related
1099				M	56								not proband	unaffected, blood-related
1100				F	52		MS						not proband	affected
1101				F									not proband	unaffected, married-in
1102				F	78								not proband	unaffected, blood-related
1103				F	71								not proband	unaffected, blood-related
1104				M	68								not proband	unaffected, blood-related
1105	Saskatoon	Saskatchewan	W Europe	M	48	27	MS	F	G	6	7.2	9.42	proband	affected
1106				F	65	47	MS						not proband	affected
1107				F	53								not proband	unaffected, blood-related
1108				F	55		MS						not proband	affected
1109				F	58								not proband	unaffected, blood-related
1110				F	45								not proband	unaffected, blood-related
1111				F									not proband	unaffected, married-in
1112				F	68								not proband	unaffected, married-in
1113				M	74								not proband	unaffected, blood-related
1114				M	64								not proband	unaffected, blood-related
1115				M	59								not proband	unaffected, blood-related
1116				M	67								not proband	unaffected, married-in
1117				F	63								not proband	unaffected, blood-related
1118				M	56								not proband	unaffected, blood-related
1119	Saskatoon	Saskatchewan	N Europe	F	44	35	MS	A	M	4.5	6.02	8.06	proband	affected
1120				F	85								not proband	unaffected, blood-related
1121				M	72								not proband	unaffected, blood-related
1122				F	71								not proband	unaffected, blood-related
1123				M	70	39	MS						not proband	affected
1124				M	67								not proband	unaffected, blood-related
1125				M	66								not proband	unaffected, blood-related
1126				F	67								not proband	unaffected, married-in
1127	Saskatoon	Saskatchewan	Mixed/Unknown	F	42	40	MS	D	F	0	0.32	0.5	proband	affected
1128				M	75								not proband	unaffected, blood-related
1129				F	68	15	MS						not proband	affected
1130				F	64								not proband	unaffected, blood-related
1131	Saskatoon	Saskatchewan	W Europe	F	38	25	MS	B	D	9	9.8	9.97	proband	affected
1132				F	63	44	MS						not proband	affected
1133				F	53								not proband	unaffected, blood-related
1134				F	60								not proband	unaffected, blood-related
1135				M	66								not proband	unaffected, married-in
1136				F	64								not proband	unaffected, blood-related
1137				M	70								not proband	unaffected, married-in
1138	Saskatoon	Saskatchewan	Mixed/Unknown	M	39	30	MS	F	G	3.5	4.84	7.99	proband	affected
1139				F	36	27	MS						not proband	affected
1140				F	62		MS						not proband	affected
1141				F	77								not proband	unaffected, married-in
1142				F	56								not proband	unaffected, blood-related
1143	Saskatoon	Saskatchewan	Mixed/Unknown	F	46	36	MS	A	C	0	0.34	0.61	proband	affected
1144				F	38								not proband	unaffected, blood-related
1145				M	52								not proband	unaffected, blood-related
1146				F	49		MS						not proband	affected
1147				F	41								not proband	unaffected, blood-related
1148				F	75								not proband	unaffected, blood-related
1149				M	33								not proband	unaffected, blood-related
1150	Saskatoon	Saskatchewan	Mixed/Unknown	F	30	24	MS	A	G	2	3.22	6.12	proband	affected
1151				M	22								not proband	unaffected, blood-related
1152				F	21								not proband	unaffected, blood-related
1153				F	61		MS						not proband	affected
1154				M	60								not proband	unaffected, married-in
1155	Saskatoon	Saskatchewan	E Europe	F	76	45	MS	D	G	6	6.54	7.89	proband	affected
1156				F	62								not proband	unaffected, blood-related
1157				F	59								not proband	unaffected, blood-related
1158				M	82								not proband	unaffected, blood-related
1159				M	44	29	MS	F					not proband	affected
1160				F									not proband	unaffected, married-in
1161				M									not proband	unaffected, married-in
1162	Saskatoon	Saskatchewan	Mixed/Unknown	F	66	26	MS	C	D	8	9.3	9.91	proband	affected
1163				F	58								not proband	unaffected, blood-related
1164				F	32	25	MS						not proband	affected
1165				F	59								not proband	unaffected, married-in
1166	Saskatoon	Saskatchewan	N Europe	F	31	24	MS	A	F	3.5	5.84	8.52	proband	affected
1167				F	35		MS						not proband	affected
1168				M									not proband	unaffected, blood-related
1169				F	61								not proband	unaffected, blood-related
1170				M	35								not proband	unaffected, blood-related
1171				F	37								not proband	unaffected, blood-related
1172				F	59								not proband	unaffected, married-in
1173	Saskatoon	Saskatchewan	E Europe	F	31	22	MS	A	A	2	3.14	6.31	proband	affected
1174				M	60								not proband	unaffected, blood-related
1175	Saskatoon	Saskatchewan		F	33	26	MS						proband	affected
1176				M	62								not proband	unaffected, blood-related
1177				F	60								not proband	unaffected, blood-related
1178				F	53								not proband	unaffected, blood-related
1179				M	61								not proband	unaffected, married-in
1180	Saskatoon	Saskatchewan	Mixed/Unknown	M	32	31	MS	A	F	2	3.01	5.36	proband	affected
1181				F	48	27	MS						not proband	affected
1182	Saskatoon	Saskatchewan	Mixed/Unknown	F	46	26	MS	A	H_O	0	0.47	1.01	proband	affected
1183				F	41								not proband	unaffected, blood-related
1184				F	50	22	MS	D					not proband	affected
1185				M	42								not proband	unaffected, blood-related
1186				M									not proband	unaffected, married-in
1187				F	59								not proband	unaffected, blood-related
1188				F	48								not proband	unaffected, blood-related
1189				M	66								not proband	unaffected, blood-related
1190	Saskatoon	Saskatchewan	N Europe	M	35	17	MS	B	I	6.5	7.32	NA	proband	affected
1191				F	32	27	MS	A					not proband	affected
1192				F	69								not proband	unaffected, blood-related
1193				M	28	21	MS	D					not proband	affected
1194				F	26								not proband	unaffected, blood-related
1195				M	76								not proband	unaffected, married-in
1196				F	61								not proband	unaffected, blood-related
1197				F		35	MS	D					not proband	affected
1198				F	44								not proband	unaffected, blood-related
1199				F	54								not proband	unaffected, blood-related
1200				M	61								not proband	unaffected, married-in
1201				F	52	39	MS	C					not proband	affected
1202				F	40								not proband	unaffected, blood-related
1203	Saskatoon	Saskatchewan	Mixed/Unknown	M	38	28	MS	C	D	9	9.84	9.96	proband	affected
1204				M	45								not proband	unaffected, blood-related
1205				M	33								not proband	unaffected, blood-related
1206				M	41								not proband	unaffected, blood-related
1207				F	52								not proband	unaffected, blood-related
1208				M	54								not proband	unaffected, blood-related
1209				F	32	27	MS	A					not proband	affected
1210	Saskatoon	Saskatchewan	Europe	F	28	26	MS	A	B2_C_D_O	1.5	2.31	4.67	proband	affected
1211				F	74								not proband	unaffected, blood-related
1212	Saskatoon	Saskatchewan	W Europe	F	42	23	MS	A	B2	0	0.51	1.28	proband	affected
1213				M	40								not proband	unaffected, blood-related
1214				M	37	25	MS	C					not proband	affected
1215				F	92								not proband	unaffected, blood-related
1216				M	52	37	MS	C					not proband	affected
1217				F	50								not proband	unaffected, blood-related
1218	Saskatoon	Saskatchewan	Mixed/Unknown	F	68	27	MS	C	D	7	8.44	9.78	proband	affected
1219				F	66								not proband	unaffected, blood-related
1220				M	55								not proband	unaffected, blood-related
1221	Saskatoon	Saskatchewan	N Europe	F	63	27	MS	A	D	1.5	2.35	4.63	proband	affected
1222				M	62								not proband	unaffected, blood-related
1223				F	56	25	MS						not proband	affected
1224				F	60								not proband	unaffected, married-in
1225				M	57								not proband	unaffected, blood-related
1226				F	53	38	MS						not proband	affected
1227	Saskatoon	Saskatchewan	N Europe	F	34	27	MS	A	F	1	1.47	3.04	proband	affected
1228				F	84								not proband	unaffected, blood-related
1229				F	63		MS						not proband	affected
1230				M	62		MS						not proband	affected
1231				M	59								not proband	unaffected, blood-related
1232				M	57								not proband	unaffected, blood-related
1233	Saskatoon	Saskatchewan	W Europe	F	55	35	MS	AD	G				proband	affected
1234				F	73								not proband	unaffected, married-in
1235				M	48	40	MS						not proband	affected
1236				M	72								not proband	unaffected, blood-related
1237				M									not proband	unaffected, married-in
1238				F	74								not proband	unaffected, blood-related
1239	Saskatoon	Saskatchewan	N Europe	F	49	39	MS	BC	D	9	9.83	9.96	proband	affected
1240				F	72								not proband	unaffected, blood-related
1241				M									not proband	unaffected, married-in
1242				M	79								not proband	unaffected, blood-related
1243	Saskatoon	Saskatchewan	Mixed/Unknown	M	45	36	MS	A	A	1.5	1.63	3.39	proband	affected
1244				F	43								not proband	unaffected, blood-related
1245				F	43	28	MS	A					not proband	affected
1246				M	40	29	MS	A					not proband	affected
1247				F	74								not proband	unaffected, blood-related
1248				M	73								not proband	unaffected, blood-related
1249	Saskatoon	Saskatchewan	N Europe	F	50	20	MS	A	B2_M	2	2.98	6.31	proband	affected
1250				F	41	35	MS	A					not proband	affected
1251				F	64								not proband	unaffected, blood-related
1252				M	67								not proband	unaffected, blood-related
1253	Saskatoon	Saskatchewan	N Europe	F	44	28	MS	AD	A	1	1.32	2.94	proband	affected
1254				F	35	33	MS	D					not proband	affected
1255	Saskatoon	Saskatchewan	Mixed/Unknown	M	48	33	MS	E	D	8	9.11	9.82	proband	affected
1256				F	41								not proband	unaffected, blood-related
1257				M	74								not proband	unaffected, blood-related
1258				F	49	46	MS	A					not proband	affected
1259				M	41								not proband	unaffected, blood-related
1260				F	76								not proband	unaffected, blood-related
1261				F	50								not proband	unaffected, blood-related
1262				F									not proband	unaffected, married-in
1263	Saskatoon	Saskatchewan	W Europe	M	71	61	MS		G	3.5	3.57	3.1	proband	affected
1264				F	56								not proband	unaffected, blood-related
1265				M	60	33	MS	B					not proband	affected
1266	Saskatoon	Saskatchewan	W Europe	M	33	30	MS	B	G	3	4.27	7.4	proband	affected
1267	Saskatoon	Saskatchewan	W Europe	F	62	43	MS	B	C	6	6.49	8.06	proband	affected
1268				M	63								not proband	unaffected, blood-related
1269				F	37	19	MS						not proband	affected
1270				F									not proband	unaffected, married-in
1271	Saskatoon	Saskatchewan	E Europe	F	60	54	MS	C	D	6	7.09	6.86	proband	affected
1272				F	62								not proband	unaffected, blood-related
1273				F	69								not proband	unaffected, blood-related
1274	Saskatoon	Saskatchewan	E Europe	F	46	38	MS	A	G	1	1.05	1.87	proband	affected
1275				F	46								not proband	unaffected, blood-related
1276	Saskatoon	Saskatchewan	Mixed/Unknown	F	26	24	MS	A	B1	2.5	4.29	7.26	proband	affected
1277				M	26								not proband	unaffected, blood-related
1278				F	83								not proband	unaffected, blood-related
1279	Saskatoon	Saskatchewan	N Europe	M	58	43	MS	E	G				proband	affected
1280				F	65								not proband	unaffected, blood-related
1281				F	45								not proband	unaffected, blood-related
1282	Saskatoon	Saskatchewan	N Europe	F	25	14	MS	B	G	8.5	9.11	NA	proband	affected
1283				F	24	24	MS	C					not proband	affected
1284				M	65								not proband	unaffected, married-in
1285				M	66								not proband	unaffected, blood-related
1286	Saskatoon	Saskatchewan	N Europe	F	66	26	MS	D	G	2	3.33	5.98	proband	affected
1287				M	36	25	MS	A					not proband	affected
1288				F	83								not proband	unaffected, blood-related
1289	Saskatoon	Saskatchewan	N Europe	M	55	41	MS	B	B2	3	3.61	5.56	proband	affected
1290				F									not proband	unaffected, blood-related
1291				F									not proband	unaffected, blood-related
1292				M									not proband	unaffected, blood-related
1293				M									not proband	unaffected, blood-related
1294				F									not proband	unaffected, blood-related
1295				M		18	MS						not proband	affected
1296				M									not proband	unaffected, blood-related
1297				M									not proband	unaffected, blood-related
1298				F									not proband	unaffected, blood-related
1299				M									not proband	unaffected, blood-related
1300				M									not proband	unaffected, blood-related
1301				M		36	MS						not proband	affected
1302				F									not proband	unaffected, blood-related
1303				F									not proband	unaffected, married-in
1304				F									not proband	unaffected, married-in
1305				M									not proband	unaffected, blood-related
1306				F									not proband	unaffected, blood-related
1307				F									not proband	unaffected, blood-related
1308				F									not proband	unaffected, blood-related
1309				F									not proband	unaffected, blood-related
1310				F									not proband	unaffected, blood-related
1311				F									not proband	unaffected, blood-related
1312				F									not proband	unaffected, blood-related
1313				F									not proband	unaffected, blood-related
1314				M									not proband	unaffected, married-in
1315				M									not proband	unaffected, blood-related
1316				F									not proband	unaffected, blood-related
1317				F									not proband	unaffected, blood-related
1318				M		39	MS						not proband	affected
1319				F									not proband	unaffected, married-in
1320				M									not proband	unaffected, blood-related
1321				M									not proband	unaffected, blood-related
1322				F									not proband	unaffected, blood-related
1323				F		44	MS						not proband	affected
1324				F		32	MS						not proband	affected
1325				M									not proband	unaffected, blood-related
1326				F									not proband	unaffected, blood-related
1327				F									not proband	unaffected, blood-related
1328				M									not proband	unaffected, blood-related
1329				F									not proband	unaffected, blood-related
1330				M									not proband	unaffected, blood-related
1331				F									not proband	unaffected, blood-related
1332				M									not proband	unaffected, blood-related
1333				F		28	MS						not proband	affected
1334				M									not proband	unaffected, blood-related
1335				M									not proband	unaffected, blood-related
1336				M									not proband	unaffected, married-in
1337				F									not proband	unaffected, blood-related
1338				F									not proband	unaffected, blood-related
1339				F									not proband	unaffected, blood-related
1340				F									not proband	unaffected, blood-related
1341				M									not proband	unaffected, blood-related
1342				M									not proband	unaffected, blood-related
1343				F									not proband	unaffected, blood-related
1344				F									not proband	unaffected, blood-related
1345				M									not proband	unaffected, blood-related
1346				F									not proband	unaffected, blood-related
1347				F									not proband	unaffected, blood-related
1348				M									not proband	unaffected, blood-related
1349	Saskatoon	Saskatchewan		M		26	MS	C					proband	affected
1350				F									not proband	unaffected, blood-related
1351				F									not proband	unaffected, blood-related
1352				M		21	MS						not proband	affected
1353				M									not proband	unaffected, blood-related
1354				F									not proband	unaffected, blood-related
1355				M									not proband	unaffected, blood-related
1356				M									not proband	unaffected, blood-related
1357				F									not proband	unaffected, blood-related
1358				F									not proband	unaffected, blood-related
1359				F									not proband	unaffected, blood-related
1360				F									not proband	unaffected, blood-related
1361				F									not proband	unaffected, blood-related
1362				M									not proband	unaffected, blood-related
1363				F									not proband	unaffected, blood-related
1364				F		33	MS						not proband	affected
1365				M									not proband	unaffected, blood-related
1366				M									not proband	unaffected, blood-related
1367				F									not proband	unaffected, blood-related
1368				F									not proband	unaffected, blood-related
1369				M									not proband	unaffected, blood-related
1370				F									not proband	unaffected, blood-related
1371				F									not proband	unaffected, blood-related
1372				M									not proband	unaffected, blood-related
1373				M									not proband	unaffected, blood-related
1374				F									not proband	unaffected, blood-related
1375				M									not proband	unaffected, blood-related
1376				M		18	MS						not proband	affected
1377				M									not proband	unaffected, blood-related
1378				M									not proband	unaffected, blood-related
1379				F									not proband	unaffected, blood-related
1380				F									not proband	unaffected, blood-related
1381				F									not proband	unaffected, blood-related
1382				M									not proband	unaffected, blood-related
1383				M									not proband	unaffected, blood-related
1384				M									not proband	unaffected, blood-related
1385				M									not proband	unaffected, blood-related
1386				F									not proband	unaffected, blood-related
1387				F									not proband	unaffected, married-in
1388				F									not proband	unaffected, blood-related
1389				F									not proband	unaffected, blood-related
1390				M									not proband	unaffected, blood-related
1391				M									not proband	unaffected, blood-related
1392				F		31	MS						not proband	affected
1393				F									not proband	unaffected, blood-related
1394				F	35								not proband	unaffected, blood-related
1395				M	37								not proband	unaffected, blood-related
1396				F	22								not proband	unaffected, blood-related
1397				M	83								not proband	unaffected, blood-related
1398				F	19		Possible MS						not proband	affected
1399				F	19								not proband	unaffected, blood-related
1400				M	16								not proband	unaffected, blood-related
1401				F	18								not proband	unaffected, blood-related
1402				M	52								not proband	unaffected, blood-related
1403				F									not proband	unaffected, married-in
1404	Saskatoon	Saskatchewan	E Europe	F	49	33	MS	A	F	2	2.79	5.04	proband	affected
1405				M	46	42	MS	B					not proband	affected
1406				F	44								not proband	unaffected, blood-related
1407				M	42								not proband	unaffected, blood-related
1408				F	86								not proband	unaffected, blood-related
1409				M	57								not proband	unaffected, blood-related
1410	Saskatoon	Saskatchewan	Mixed/Unknown	F	62	13	MS	A	C	2.5	2.32	NA	proband	affected
1411				F	80								not proband	unaffected, married-in
1412				F	42	41	MS	D					not proband	affected
1413				F	42								not proband	unaffected, blood-related
1414				F	32	25	MS	A					not proband	affected
1415				F	53								not proband	unaffected, married-in
1416				M	77								not proband	unaffected, blood-related
1417				F	77								not proband	unaffected, blood-related
1418				F	72								not proband	unaffected, blood-related
1419	Saskatoon	Saskatchewan	N Europe	M	54	27	MS	F	B2	8	9.25	9.91	proband	affected
1420				F	52								not proband	unaffected, blood-related
1421				F									not proband	unaffected, blood-related
1422				M									not proband	unaffected, blood-related
1424			Europe	M		27	MS	A		5.5	6.62	9.22	proband	affected
1425				M		37	MS	C		4	5.68	7.5	not proband	affected
1427				F			MS						not proband	affected
1428				M			MS						not proband	affected
1431				M									not proband	unaffected, blood-related
1433				M									not proband	unaffected, blood-related
1440				M									not proband	unaffected, blood-related
1443				F									not proband	unaffected, blood-related
1444				F	80								not proband	unaffected, married-in
1445				M	58	34	MS	A					not proband	affected
1446				F	56								not proband	unaffected, blood-related
1447				F	51								not proband	unaffected, blood-related
1448	Saskatoon	Saskatchewan	N Europe	F	50	44	MS	A	C	1	0.47	1.31	proband	affected
1449				F	43								not proband	unaffected, blood-related
1450	Saskatoon	Saskatchewan	W Europe	M	43	38	MS	C	P	3	4.44	6.22	proband	affected
1451				F	50								not proband	unaffected, blood-related
1452				M	34								not proband	unaffected, blood-related
1453	Saskatoon	Saskatchewan	Mixed/Unknown	F	25	27	MS	A	G	2	3.3	5.94	proband	affected
1454	Saskatoon	Saskatchewan	N Europe	M	50	48	MS	A	G	3	3.18	4.44	proband	affected
1455				M	51								not proband	unaffected, blood-related
1456				F	53								not proband	unaffected, married-in
1457				M	42								not proband	unaffected, blood-related
1458				F	33	18	MS						not proband	affected
1459				M	58								not proband	unaffected, blood-related
1460				F	69								not proband	unaffected, blood-related
1461				M	71								not proband	unaffected, blood-related
1462	Saskatoon	Saskatchewan	N Europe	F	44	22	MS	A	C	3	5.1	8.02	proband	affected
1463				M	42								not proband	unaffected, blood-related
1464				F	42	16	MS	D					not proband	affected
1465				F	47	41	MS	B					not proband	affected
1466	London, ON	Ontario (ON)	W Europe	F	49	43	MS	F	B1	6	6.49	8.06	proband	affected
1467				M	61								not proband	unaffected, blood-related
1468	Saskatoon	Saskatchewan	N Europe	F	60	32	MS	F	B	7	8.45	9.61	proband	affected
1469				M	61								not proband	unaffected, blood-related
1470	Saskatoon	Saskatchewan	Mixed/Unknown	M	35	32	MS	A	B3	4.5	5.89	8.41	proband	affected
1471				F	33	31	MS	A					not proband	affected
1472				M	25								not proband	unaffected, blood-related
1473				F	60	47	MS						not proband	affected
1474				M	60								not proband	unaffected, married-in
1475				F	35								not proband	unaffected, blood-related
1476	Saskatoon	Saskatchewan		F		33	MS	A					proband	affected
1477				F		27	MS	A					not proband	affected
1478				F		38	MS	A					not proband	affected
1479				F		32	MS	A					not proband	affected
1480				M									not proband	unaffected, blood-related
1481				F									not proband	unaffected, married-in
1482				F									not proband	unaffected, married-in
1483				M									not proband	unaffected, blood-related
1484				F									not proband	unaffected, blood-related
1485				F									not proband	unaffected, blood-related
1486	Saskatoon	Saskatchewan	N Europe	M	41	35	MS	F	G	9	9.75	9.95	proband	affected
1487				M									not proband	unaffected, blood-related
1488				M	47	42	MS						not proband	affected
1489				M	46	26	MS						not proband	affected
1490				M									not proband	unaffected, blood-related
1491				M									not proband	unaffected, blood-related
1492				M									not proband	unaffected, blood-related
1493				M									not proband	unaffected, blood-related
1494				F									not proband	unaffected, married-in
1495				F	82								not proband	unaffected, blood-related
1496				F	59		MS						not proband	affected
1497				F	51								not proband	unaffected, blood-related
1498	Edmonton	Alberta	N Europe	F	44	40	MS	A	G	2	2.27	3.89	proband	affected
1499				F	40								not proband	unaffected, blood-related
1500				F	60								not proband	unaffected, blood-related
1501				F	57								not proband	unaffected, blood-related
1502	Saskatoon	Saskatchewan	E Europe	M	53	34	MS	C	G	3.5	5.02	7.31	proband	affected
1503				M	51								not proband	unaffected, blood-related
1504				F	67								not proband	unaffected, blood-related
1505				F	69								not proband	unaffected, blood-related
1506				F	67								not proband	unaffected, blood-related
1507				F	63	25	MS						not proband	affected
1508	Saskatoon	Saskatchewan		F		20	MS	A					proband	affected
1509				F									not proband	unaffected, blood-related
1510				F									not proband	unaffected, blood-related
1511				F									not proband	unaffected, blood-related
1512				M									not proband	unaffected, blood-related
1513				F									not proband	unaffected, blood-related
1514				F									not proband	unaffected, blood-related
1515				F		35	MS						not proband	affected
1516				F		53	MS						not proband	affected
1517				F		22	MS						not proband	affected
1518				F		26	MS						not proband	affected
1519				F									not proband	unaffected, blood-related
1520				M									not proband	unaffected, blood-related
1521				F									not proband	unaffected, married-in
1522				M									not proband	unaffected, blood-related
1523				F									not proband	unaffected, blood-related
1524				M									not proband	unaffected, blood-related
1525				F									not proband	unaffected, blood-related
1526				F									not proband	unaffected, blood-related
1527				M									not proband	unaffected, blood-related
1528				M									not proband	unaffected, blood-related
1529				F									not proband	unaffected, blood-related
1530				F									not proband	unaffected, blood-related
1531				M									not proband	unaffected, blood-related
1532				M									not proband	unaffected, blood-related
1533				M									not proband	unaffected, blood-related
1534				F									not proband	unaffected, blood-related
1535				F									not proband	unaffected, blood-related
1536	Saskatoon	Saskatchewan	N Europe	F	39	24	MS	C	G	2.5	4.29	7.26	proband	affected
1537				F	50								not proband	unaffected, blood-related
1538				M	46								not proband	unaffected, blood-related
1539				M	68								not proband	unaffected, blood-related
1540				F	65								not proband	unaffected, married-in
1541				F	40	28	MS						not proband	affected
1542				M	37								not proband	unaffected, blood-related
1543				M	71								not proband	unaffected, married-in
1544				F	73								not proband	unaffected, blood-related
1545				M	56								not proband	unaffected, blood-related
1546				F									not proband	unaffected, married-in
1547				F		25	MS						not proband	affected
1548				F									not proband	unaffected, blood-related
1549				M									not proband	unaffected, married-in
1550				M									not proband	unaffected, blood-related
1551				F									not proband	unaffected, blood-related
1552	Saskatoon	Saskatchewan		M		23	MS	A					proband	affected
1553				F									not proband	unaffected, blood-related
1554				M									not proband	unaffected, blood-related
1555				F	75								not proband	unaffected, blood-related
1556				M	44								not proband	unaffected, blood-related
1557				M	36	20	MS						not proband	affected
1558				F	74								not proband	unaffected, blood-related
1559				F	68								not proband	unaffected, blood-related
1560				M	61								not proband	unaffected, blood-related
1561				F	53	27	MS	D					not proband	affected
1562				F	64								not proband	unaffected, blood-related
1563				M	72								not proband	unaffected, married-in
1564	Saskatoon	Saskatchewan	N Europe	M	46	31	MS	A	B1	1	1.19	2.71	proband	affected
1565				F	43								not proband	unaffected, blood-related
1566				F	89								not proband	unaffected, blood-related
1567				F	47								not proband	unaffected, blood-related
1568				M	46								not proband	unaffected, blood-related
1569				F	62	40	MS	D					not proband	affected
1570				M	61								not proband	unaffected, blood-related
1571				M	59								not proband	unaffected, blood-related
1572				M	56								not proband	unaffected, blood-related
1573	Saskatoon	Saskatchewan	Mixed/Unknown	M	55	53	MS	A	A				proband	affected
1574				M	50								not proband	unaffected, blood-related
1575	Saskatoon	Saskatchewan	W Europe	F	38	38	MS	A	B2	0	0.31	0.56	proband	affected
1576				F	44								not proband	unaffected, blood-related
1577				F	40								not proband	unaffected, blood-related
1578				M	34								not proband	unaffected, blood-related
1579				M	39	38	MS	A					not proband	affected
1580				F	76								not proband	unaffected, blood-related
1581				M	52								not proband	unaffected, blood-related
1582				F	49								not proband	unaffected, blood-related
1583				M	43								not proband	unaffected, blood-related
1584				M	36								not proband	unaffected, blood-related
1585				F	62								not proband	unaffected, blood-related
1586				M	72								not proband	unaffected, blood-related
1587				F	39		MS						not proband	affected
1588				F	65								not proband	unaffected, blood-related
1589				M	68								not proband	unaffected, married-in
1590	Saskatoon	Saskatchewan	Mixed/Unknown	F	49	22	MS	B	A	7	8.54	9.8	proband	affected
1591				F	56								not proband	unaffected, blood-related
1592				M	45								not proband	unaffected, blood-related
1593				F	43								not proband	unaffected, blood-related
1594				M	40	29	MS	A					not proband	affected
1595				F	34								not proband	unaffected, blood-related
1596				F	56								not proband	unaffected, blood-related
1597				F	30	24	MS						not proband	affected
1598				F	28								not proband	unaffected, blood-related
1599				M									not proband	unaffected, blood-related
1600				F	77								not proband	unaffected, married-in
1601	Saskatoon	Saskatchewan	Mixed/Unknown	M	52	44	MS	A	F_G	1.5	1.04	2.24	proband	affected
1602				F	53								not proband	unaffected, blood-related
1603	Saskatoon	Saskatchewan	Mixed/Unknown	F	45	41	MS	A	G	0	0.26	0.49	proband	affected
1604				F	45								not proband	unaffected, blood-related
1605	Saskatoon	Saskatchewan	N Europe	F	32	33	MS	A	G	2	2.79	5.04	proband	affected
1606				M	87								not proband	unaffected, blood-related
1607				F	76								not proband	unaffected, blood-related
1608				F	35	41	MS	A					not proband	affected
1609	Saskatoon	Saskatchewan	N Europe	F	66	54	MS	A	G	2	1.86	1.96	proband	affected
1610				M	74								not proband	unaffected, blood-related
1611				M	66								not proband	unaffected, blood-related
1612				F	65								not proband	unaffected, blood-related
1613	Saskatoon	Saskatchewan	E Europe	F	43	32	MS	A	G	1.5	1.8	4.04	proband	affected
1614				F	47								not proband	unaffected, blood-related
1615				M	45	39	MS	B					not proband	affected
1616				F	35								not proband	unaffected, blood-related
1617	Saskatoon	Saskatchewan	W Europe	M	31	22	MS	A	G	0	0.45	1.33	proband	affected
1618				M	75								not proband	unaffected, blood-related
1619				F	73								not proband	unaffected, blood-related
1620				M	44								not proband	unaffected, blood-related
1621				F	40	15	MS						not proband	affected
1622				F	39								not proband	unaffected, blood-related
1623	Saskatoon	Saskatchewan	Mixed/Unknown	F	34	30	MS	A	G	0	0.37	0.88	proband	affected
1624				M	52								not proband	unaffected, blood-related
1625				M	49								not proband	unaffected, blood-related
1626				F	40	29	MS						not proband	affected
1627				M	36	35	MS						not proband	affected
1628				M	67								not proband	unaffected, blood-related
1629				F	56								not proband	unaffected, blood-related
1630				F									not proband	unaffected, blood-related
1631				M	60								not proband	unaffected, blood-related
1632				F	58								not proband	unaffected, married-in
1633				M	40								not proband	unaffected, blood-related
1634	Saskatoon	Saskatchewan	Mixed/Unknown	F	38	28	MS	A	O	2	3.08	5.84	proband	affected
1635				M	67								not proband	unaffected, blood-related
1636				F	64								not proband	unaffected, blood-related
1637				F	41	30	MS	A					not proband	affected
1638	Saskatoon	Saskatchewan	N Europe	F	64	54	MS	E	G	2	1.86	1.96	proband	affected
1639				F	36	34	MS	A					not proband	affected
1640				M	64								not proband	unaffected, married-in
1641				F	61								not proband	unaffected, blood-related
1642	Saskatoon	Saskatchewan	N Europe	F	73	47	MS	F	G	7	8.74	9.01	proband	affected
1643				M	76								not proband	unaffected, married-in
1644				M	49	44	MS	A					not proband	affected
1645				F	47								not proband	unaffected, blood-related
1646				F	39								not proband	unaffected, blood-related
1647	Saskatoon	Saskatchewan	Mixed/Unknown	F	56	40	MS	A	G	0	0.32	0.5	proband	affected
1648				F	59								not proband	unaffected, blood-related
1649				F	58								not proband	unaffected, blood-related
1650				M	57	47	MS	E					not proband	affected
1651				F	39								not proband	unaffected, blood-related
1652				F	81								not proband	unaffected, blood-related
1653				F	78								not proband	unaffected, married-in
1654	Saskatoon	Saskatchewan	Mixed/Unknown	F	49	31	MS	A	G	0	0.4	0.87	proband	affected
1655				M	75								not proband	unaffected, blood-related
1656				F	74								not proband	unaffected, blood-related
1657				F	47								not proband	unaffected, blood-related
1658				F	43	39	MS	A					not proband	affected
1659	Saskatoon	Saskatchewan		F		36	MS	A					proband	affected
1660				M		32	MS	D					not proband	affected
1661				F									not proband	unaffected, blood-related
1662				F									not proband	unaffected, blood-related
1663				F									not proband	unaffected, blood-related
1664	Saskatoon	Saskatchewan	N Europe	M	31	23	MS	A	G	0	0.51	1.28	proband	affected
1665	Saskatoon	Saskatchewan	W Europe	F	68	33	MS	D	O	0	0.43	0.77	proband	affected
1666				F	62								not proband	unaffected, blood-related
1667				F	62								not proband	unaffected, blood-related
1668				F	39		MS						not proband	affected
1669				M	63								not proband	unaffected, blood-related
1670	Saskatoon	Saskatchewan		F		29	MS	F					proband	affected
1671				M									not proband	unaffected, blood-related
1672				M									not proband	unaffected, blood-related
1673				F		24	MS	A					not proband	affected
1674				F									not proband	unaffected, married-in
1675				M									not proband	unaffected, blood-related
1676				F		46	MS	A					not proband	affected
1677	Saskatoon	Saskatchewan	Mixed/Unknown	F	45	40	MS	F	G	8.5	9.63	9.87	proband	affected
1678				F	70								not proband	unaffected, blood-related
1679				M	81								not proband	unaffected, married-in
1680				F	69		MS	C					not proband	affected
1681				M	45		MS						not proband	affected
1682				M	45								not proband	unaffected, blood-related
1683	Saskatoon	Saskatchewan	Mixed/Unknown	F	47	15	MS	B	A	3.5	4.64	NA	proband	affected
1684				F	16								not proband	unaffected, blood-related
1685				F	43								not proband	unaffected, blood-related
1686				F	87								not proband	unaffected, blood-related
1687				F	60								not proband	unaffected, blood-related
1688				M	57	31	MS	F					not proband	affected
1689				M	51								not proband	unaffected, married-in
1690				M	95								not proband	unaffected, married-in
1691				F	72								not proband	unaffected, married-in
1692				F	23								not proband	unaffected, blood-related
1693				F	20	16	MS	A					not proband	affected
1694	Saskatoon	Saskatchewan	Europe	F	45	25	MS	A	B2	1.5	2.3	4.82	proband	affected
1695				F	63								not proband	unaffected, blood-related
1696				F	57								not proband	unaffected, blood-related
1697				F									not proband	unaffected, blood-related
1698				M	70								not proband	unaffected, married-in
1699				F	66	23	MS	C	C	8	9.37	9.93	not proband	affected
1700				F	43								not proband	unaffected, blood-related
1701				F	41								not proband	unaffected, blood-related
1702	Saskatoon	Saskatchewan	Mixed/Unknown	F	65		MS						proband	affected
1703				M	49								not proband	unaffected, blood-related
1704				M	44		MS						not proband	affected
1705				F	76								not proband	unaffected, blood-related
1706				M	74								not proband	unaffected, blood-related
1707				F	73								not proband	unaffected, blood-related
1708	Saskatoon	Saskatchewan		F		10	MS	A					proband	affected
1709				M									not proband	unaffected, blood-related
1710				F									not proband	unaffected, blood-related
1711				F									not proband	unaffected, blood-related
1712				M		29	MS						not proband	affected
1713				F			MS						not proband	affected
1714				F									not proband	unaffected, blood-related
1715				M									not proband	unaffected, blood-related
1716				F									not proband	unaffected, blood-related
1717				M									not proband	unaffected, blood-related
1718				F									not proband	unaffected, blood-related
1719	Saskatoon	Saskatchewan	Mixed/Unknown	F	44	25	MS	B		7.5	8.88	9.87	proband	affected
1720				M	54		MS						not proband	affected
1721				M	57								not proband	unaffected, blood-related
1722				F	74								not proband	unaffected, blood-related
1723				M	78								not proband	unaffected, blood-related
1724	Saskatoon	Saskatchewan	N Europe	M	36	34	MS	A		5	6.27	8.31	proband	affected
1725				F	46								not proband	unaffected, blood-related
1726				M	45	38	MS	A					not proband	affected
1727				F	70								not proband	unaffected, blood-related
1728				M	73								not proband	unaffected, blood-related
1729			Mixed/Unknown	M	47	33	MS	E	D	2	2.79	5.04	not proband	affected
1730				M	90								not proband	unaffected, blood-related
1731				F	57	41		F					not proband	unaffected, blood-related
1732	Saskatoon	Saskatchewan		F		42	MS	F					proband	affected
1733				F		27	MS	F					not proband	affected
1734				M									not proband	unaffected, married-in
1735				F									not proband	unaffected, blood-related
1736	Saskatoon	Saskatchewan		M		35	MS	F					proband	affected
1737				M									not proband	unaffected, blood-related
1738				F			MS	E					not proband	affected
1739				F									not proband	unaffected, blood-related
1740				F									not proband	unaffected, blood-related
1741	Saskatoon	Saskatchewan	W Europe	M	50	23	MS	F	B2	6	7.53	9.55	proband	affected
1742				M	55								not proband	unaffected, blood-related
1743				F	39	35	MS	A					not proband	affected
1744				M	37								not proband	unaffected, blood-related
1745				F	63		MS	A					not proband	affected
1746				M	66								not proband	unaffected, blood-related
1747				F	65								not proband	unaffected, blood-related
1748	Saskatoon	Saskatchewan	Unknown	M	57	33	MS	A	O	1.5	1.78	3.9	proband	affected
1749				F	57								not proband	unaffected, blood-related
1750	Saskatoon	Saskatchewan		F		43	MS	A					proband	affected
1751				F									not proband	unaffected, blood-related
1752				M									not proband	unaffected, blood-related
1753				M									not proband	unaffected, blood-related
1754				M									not proband	unaffected, blood-related
1755				F									not proband	unaffected, blood-related
1756				F			MS						not proband	affected
1757				M									not proband	unaffected, blood-related
1758				M									not proband	unaffected, blood-related
1759				F									not proband	unaffected, married-in
1760				M									not proband	unaffected, blood-related
1761				F									not proband	unaffected, blood-related
1762				F									not proband	unaffected, blood-related
1763				F	40								not proband	unaffected, blood-related
1764				F	38								not proband	unaffected, blood-related
1765	Saskatoon	Saskatchewan		F	35		MS						proband	affected
1766	Saskatoon	Saskatchewan	Mixed/Unknown	F	68	47	MS	F	G	6	6.44	7.69	proband	affected
1767				M	49								not proband	unaffected, blood-related
1768				F	45		MS						not proband	affected
1769	Saskatoon	Saskatchewan	Mixed/Unknown	F	56	43	MS	A	O	2.5	2.68	4.42	proband	affected
1770				M	50								not proband	unaffected, blood-related
1771				F	49								not proband	unaffected, blood-related
1772				F	53	51	MS	E					not proband	affected
1773				F	49								not proband	unaffected, blood-related
1774				F	46								not proband	unaffected, blood-related
1775				F	45								not proband	unaffected, blood-related
1776				F	39								not proband	unaffected, blood-related
1777				F	73								not proband	unaffected, blood-related
1778	Saskatoon	Saskatchewan	W Europe	F	60	27	MS	F	C	6	7.2	9.42	proband	affected
1779				M	46								not proband	unaffected, blood-related
1780				F	65		MS						not proband	affected
1781				F	82								not proband	unaffected, blood-related
1782				F	57								not proband	unaffected, blood-related
1783				M	55								not proband	unaffected, blood-related
1784	Saskatoon	Saskatchewan	Mixed/Unknown	M	48	24	MS	F	F	3	5.13	7.98	proband	affected
1785				M	81								not proband	unaffected, blood-related
1786				M	64								not proband	unaffected, blood-related
1787				F	57		MS						not proband	affected
1788				F	48								not proband	unaffected, blood-related
1789				F	59								not proband	unaffected, married-in
1790				M	77								not proband	unaffected, blood-related
1791	Saskatoon	Saskatchewan	N Europe	M	16	23	MS	A	G	2	3.25	6.28	proband	affected
1792				F	60								not proband	unaffected, blood-related
1793				M	64								not proband	unaffected, blood-related
1794				F	37	24	MS						not proband	affected
1795				M	18								not proband	unaffected, blood-related
1796	Saskatoon	Saskatchewan	Mixed/Unknown	M	34	26	MS	A	G	0	0.47	1.01	proband	affected
1797				F	59								not proband	unaffected, blood-related
1798				M	60								not proband	unaffected, blood-related
1799				M	36		MS						not proband	affected
1800				F	29								not proband	unaffected, blood-related
1801	Saskatoon	Saskatchewan		F		28	MS	F					proband	affected
1802				F									not proband	unaffected, blood-related
1803				F		28	MS						not proband	affected
1804				M									not proband	unaffected, married-in
1805				M									not proband	unaffected, married-in
1806				F									not proband	unaffected, blood-related
1807				F									not proband	unaffected, blood-related
1808	Saskatoon	Saskatchewan		F		35	MS	F					proband	affected
1809				F		49	MS						not proband	affected
1810				F									not proband	unaffected, blood-related
1811				M									not proband	unaffected, blood-related
1812				F									not proband	unaffected, married-in
1813				F									not proband	unaffected, blood-related
1814	Saskatoon	Saskatchewan	N Europe	F	51	37	MS	E	O	6.5	7.64	9.15	proband	affected
1815				F	73								not proband	unaffected, married-in
1816				M	46								not proband	unaffected, blood-related
1817				F	49		Possible MS						not proband	affected
1818	Saskatoon	Saskatchewan	Mixed/Unknown	F	42	32	MS	A	G	3	4.32	7.06	proband	affected
1819				M	42		MS						not proband	affected
1820				F	70								not proband	unaffected, married-in
1821				M	73								not proband	unaffected, blood-related
1822	Saskatoon	Saskatchewan	Mixed/Unknown	M	45	22	MS	B	E	8.5	9.55	9.95	proband	affected
1823				F	61								not proband	unaffected, blood-related
1824				M	65								not proband	unaffected, married-in
1825				M	43	34	MS	F					not proband	affected
1826				M	68								not proband	unaffected, blood-related
1827				F	62								not proband	unaffected, married-in
1828	Saskatoon	Saskatchewan	E Europe	M	55	33	MS	D	F	1	1.11	2.5	proband	affected
1829				M	59								not proband	unaffected, blood-related
1830				M	61								not proband	unaffected, blood-related
1831				M	75								not proband	unaffected, blood-related
1832				F	76								not proband	unaffected, blood-related
1833				F	40		MS						not proband	affected
1834	Saskatoon	Saskatchewan	Mixed/Unknown	F	28	18	MS	A	G	2	3.14	6.71	proband	affected
1835				F	66								not proband	unaffected, blood-related
1836				M	75								not proband	unaffected, married-in
1837				M	44								not proband	unaffected, blood-related
1838				F	46								not proband	unaffected, blood-related
1839				F	65								not proband	unaffected, blood-related
1840				M	63								not proband	unaffected, blood-related
1841				M	61	50	MS	C					not proband	affected
1842	Saskatoon	Saskatchewan	E Europe	F	64	29	MS	D	B1	3	4.42	7.56	proband	affected
1843				F	50								not proband	unaffected, blood-related
1844	Saskatoon	Saskatchewan		F		19	MS	A					proband	affected
1845				M									not proband	unaffected, blood-related
1846				M									not proband	unaffected, blood-related
1847				M		51	MS						not proband	affected
1848				F									not proband	unaffected, blood-related
1849				F									not proband	unaffected, blood-related
1850				M									not proband	unaffected, blood-related
1851				F									not proband	unaffected, married-in
1852	Saskatoon	Saskatchewan	Mixed/Unknown	F	49	25	MS	A	D	1.5	2.3	4.82	proband	affected
1853				F			MS						not proband	affected
1854				M									not proband	unaffected, married-in
1855				F	32	22	MS	A					not proband	affected
1856				M	16								not proband	unaffected, blood-related
1857				M	14								not proband	unaffected, blood-related
1858				M	57								not proband	unaffected, blood-related
1859	Saskatoon	Saskatchewan	N Europe	F	53	21	MS	C	N				proband	affected
1860				M	52								not proband	unaffected, blood-related
1861				F	50								not proband	unaffected, blood-related
1862				M	35	26	MS	A					not proband	affected
1863				F	56								not proband	unaffected, married-in
1864	Saskatoon	Saskatchewan	Europe	M	59	32	MS	D	A	2	2.78	5.21	proband	affected
1865	Saskatoon	Saskatchewan	W Europe	M	33	27	MS	A	F	3.5	5.36	8.36	proband	affected
1866				F	32								not proband	unaffected, blood-related
1867	Saskatoon	Saskatchewan	E Europe	M	66	34	MS	C	G	7.5	8.78	9.68	proband	affected
1868				F	65								not proband	unaffected, blood-related
1869				M	41								not proband	unaffected, blood-related
1870	Saskatoon	Saskatchewan	N Europe	F	73	32	MS	B	G	8.5	9.48	9.92	proband	affected
1871				M	78								not proband	unaffected, blood-related
1872				M	75								not proband	unaffected, blood-related
1873				M	73								not proband	unaffected, blood-related
1874				M	68								not proband	unaffected, blood-related
1875				M	64								not proband	unaffected, blood-related
1876				F	76								not proband	unaffected, married-in
1877				F	55	27	MS	B					not proband	affected
1878				M	52								not proband	unaffected, blood-related
1879				F	51								not proband	unaffected, blood-related
1880				F	63								not proband	unaffected, blood-related
1881				M	72								not proband	unaffected, blood-related
1882				M	43								not proband	unaffected, blood-related
1883				F	41	39	MS						not proband	affected
1884	Saskatoon	Saskatchewan	E Europe	F	39	15	MS	C	B1	9.5	9.88	NA	proband	affected
1885				F	26								not proband	unaffected, blood-related
1886				M	60								not proband	unaffected, married-in
1887				M	78								not proband	unaffected, blood-related
1888				F	74								not proband	unaffected, blood-related
1889				F	57	35	MS	A					not proband	affected
1890				M	58								not proband	unaffected, blood-related
1891				F	43								not proband	unaffected, blood-related
1892				F	39								not proband	unaffected, blood-related
1893				F	79								not proband	unaffected, blood-related
1894				F	58								not proband	unaffected, blood-related
1895	Saskatoon	Saskatchewan	N Europe	F	53	46	MS	D	G				proband	affected
1896				F	34								not proband	unaffected, blood-related
1897				F	32	27	MS	A					not proband	affected
1898	Saskatoon	Saskatchewan	N Europe	F	48	43	MS		G				proband	affected
1899				M	53		MS						not proband	affected
1900				U	46								not proband	unaffected, blood-related
1901	Edmonton	Alberta		F		44	MS	D					proband	affected
1902				M									not proband	unaffected, blood-related
1903				F									not proband	unaffected, blood-related
1904				F									not proband	unaffected, blood-related
1905				F									not proband	unaffected, blood-related
1906				F									not proband	unaffected, married-in
1907				F			MS						not proband	affected
1908				M		20	MS						not proband	affected
1909				M									not proband	unaffected, married-in
1910	Saskatoon	Saskatchewan	N Europe	F	36	22	MS	A	A	1	1.4	3.62	proband	affected
1911				F	63								not proband	unaffected, blood-related
1912				M	63								not proband	unaffected, blood-related
1913				M	31	22	MS						not proband	affected
1914				M									not proband	unaffected, blood-related
1915				M									not proband	unaffected, blood-related
1916				F									not proband	unaffected, blood-related
1917	London, ON	Ontario (ON)	Mixed/Unknown	F	53	33	MS	A	J	0	0.43	0.77	proband	affected
1918				F	26	25	MS						not proband	affected
1919				F	21								not proband	unaffected, blood-related
1920				M	51								not proband	unaffected, blood-related
1921				M	48								not proband	unaffected, blood-related
1922				M	43	33	MS	A					not proband	affected
1923	Toronto	Ontario	N Europe	F	74	34	MS	C	F_I	6.5	7.81	9.29	proband	affected
1924				F									not proband	unaffected, blood-related
1925				F	86								not proband	unaffected, blood-related
1926				M	87								not proband	unaffected, married-in
1927				F	101								not proband	unaffected, blood-related
1928				F	41	38	MS	A					not proband	affected
1929				M	75								not proband	unaffected, blood-related
1930	Toronto	Ontario	N Europe	M	59	36	MS	B	G_M_I				proband	affected
1931				M	57								not proband	unaffected, blood-related
1932	Toronto	Ontario	Mixed/Unknown	F	36	27	MS	A	G	1	1.47	3.04	proband	affected
1933				F	35	11	MS						not proband	affected
1934				F	55								not proband	unaffected, blood-related
1935				M	46								not proband	unaffected, blood-related
1936				M	71								not proband	unaffected, married-in
1937				F	51								not proband	unaffected, blood-related
1938	Toronto	Ontario	Mixed/Unknown	F	63	35	MS	A	G	2	2.75	4.78	proband	affected
1939				M	59	40	MS	C					not proband	affected
1940				M	67								not proband	unaffected, blood-related
1941				F	53								not proband	unaffected, blood-related
1942	Toronto	Ontario	N Europe	F	64	42	MS	C	B2_G	2.5	2.61	4.55	proband	affected
1943				M	72								not proband	unaffected, blood-related
1944				F	32	26	MS	A					not proband	affected
1945				F									not proband	unaffected, married-in
1946				F	94								not proband	unaffected, blood-related
1947				F	70								not proband	unaffected, blood-related
1948	Vancouver	British Columbia	Europe	F	52	38	MS	C	I	7	8.66	9.43	proband	affected
1949				F	65	44	MS	B					not proband	affected
1950	Kingston	Ontario	N Europe	F	61	31	MS	C	G	6	6.9	9.12	proband	affected
1951				F	53								not proband	unaffected, blood-related
1952				F	85								not proband	unaffected, blood-related
1953	Toronto	Ontario	Europe	M	44	21	MS	A	B2_J	0	0.44	1.4	proband	affected
1954				M	61	30	MS						not proband	affected
1955				F	50								not proband	unaffected, blood-related
1956				M	48								not proband	unaffected, blood-related
1957				M	42								not proband	unaffected, blood-related
1958	Toronto	Ontario	Europe	F	40	28	MS	F	A_G	6.5	7.62	9.61	proband	affected
1959				F	30		MS						not proband	affected
1960				F									not proband	unaffected, married-in
1961				M	72								not proband	unaffected, blood-related
1962				F	61								not proband	unaffected, married-in
1963				M	62								not proband	unaffected, blood-related
1964				F	73		MS						not proband	affected
1965	Toronto	Ontario	Mixed/Unknown	F	38	32	MS	A	J	0	0.37	0.82	proband	affected
1966				F	54								not proband	unaffected, married-in
1967				M	63		MS						not proband	affected
1968	Toronto	Ontario	Mixed/Unknown	F	36		MS						proband	affected
1969	Toronto	Ontario	Mixed/Unknown	F	53	49	MS	A	G	2	1.43	2.51	proband	affected
1970				F	28	23	MS	A					not proband	affected
1971				M									not proband	unaffected, married-in
1972	Toronto	Ontario	E Europe	F	66		MS						proband	affected
1973				F	42		MS						not proband	affected
1974				F	37		MS						not proband	affected
1975	Toronto	Ontario	Mixed/Unknown	F	55	41	MS	B	G	6	6.44	8.27	proband	affected
1976				M	32		MS						not proband	affected
1977				M									not proband	unaffected, married-in
1978				F	79								not proband	unaffected, blood-related
1979	Toronto	Ontario	Mixed/Unknown	F	53		MS						proband	affected
1980	Toronto	Ontario	N Europe	F	28	28	MS	A	I_G_K	6	6.71	9.35	proband	affected
1981				F	51		MS						not proband	affected
1982				M	55								not proband	unaffected, married-in
1983				M	83								not proband	unaffected, blood-related
1984				F	51		MS						not proband	affected
1985	Toronto	Ontario	Mixed/Unknown	F	45	18	MS	A	A	3	4.69	8.18	proband	affected
1986				F									not proband	unaffected, blood-related
1987				M									not proband	unaffected, blood-related
1988	London, ON	Ontario (ON)		M	39		MS						proband	affected
1989				F	57								not proband	unaffected, blood-related
1990				M	58								not proband	unaffected, blood-related
1991	Toronto	Ontario	Mixed/Unknown	F	37		MS						proband	affected
1992				F	35	32	MS	A					not proband	affected
1993				M	85								not proband	unaffected, blood-related
1994				F	53								not proband	unaffected, blood-related
1995	Toronto	Ontario	Mixed/Unknown	F	49		MS						proband	affected
1996				M	46		MS						not proband	affected
1997				M	87								not proband	unaffected, blood-related
1998	Toronto	Ontario	W Asia	M	49	38	MS	C	D	7	8.66	9.43	proband	affected
1999				F	40								not proband	unaffected, blood-related
2000				F	62								not proband	unaffected, blood-related
2001				F	41		MS						not proband	affected
2002				F	38								not proband	unaffected, blood-related
2003	Toronto	Ontario	E Europe	F	31	27	MS	B	O	6	7.2	9.42	proband	affected
2004				F	70								not proband	unaffected, blood-related
2005				M	71								not proband	unaffected, blood-related
2006	Toronto	Ontario	Europe	F	35	33	MS		G	0	0.43	0.77	proband	affected
2007				F	41	30	MS	AC					not proband	affected
2008				F	58								not proband	unaffected, blood-related
2009				M	61								not proband	unaffected, blood-related
2010	London, ON	Ontario (ON)	Mixed/Unknown	M	42		MS						proband	affected
2011				M	40		MS						not proband	affected
[truncated: 11,794 more rows]

## Sheet: Disease_course_code
CLINICAL_COURSE_CODE	CLINICAL_COURSE_DESCR
A	Relapsing - remitting
AB	Relapsing - remitting / Relapsing - Progressive
AC	Relapsing - remitting / Chronic Progressive
AD	Relapsing - remitting / Benign
AH	Relapsing - remitting with complete remission
AI	Relapsing - remitting with incomplete remission
AJ	Relapsing - remitting with no info on remissions
B	Relapsing - Progressive
BC	Relapsing - Progressive / Chronic Progressive
BD	Relapsing - Progressive / Benign
BF	Relapsing - Progressive / Secondary Progressive
C	Chronic Progressive
CA	Chronic Progressive / Relapsing - remitting
CD	Chronic Progressive / Benign
D	Benign
E	Primary Progressive
EH	Primary Progressive with relapses
EI	Primary Progressive without relapses
EJ	Primary Progressive with no info on relapses
F	Secondary Progressive
FH	Secondary Progressive with relapses
FI	Secondary Progressive without relapses
FJ	Secondary Progressive with no info on relapses
G	Uncertain

## Sheet: First_symptom
SYMPTOM_CODE	SYMPTOM_DESCR
P	Fatigue
A	Diplopia
B	retrobulbar neuritis (RBN)
B1	RBN R
B2	RBN L
B3	RBN R + L
C	Balance
D	Gait
E	Upper Limb Ataxia
F	Sensory Face
G	Sensory Cord
H	Pain (include Tic douloureux)
I	Motor slow
J	Motor acute
K	T Myelitis
L	Bladder
M	L'hermitte
N	Vertigo
O	Other
